# Supplementary material for: Identification of Transcription Factor Genes and Their Correlation with the High Diversity of Stramenopiles
Source: PLoS One. 2014 Nov 6;9(11):e111841. doi: 10.1371/journal.pone.0111841 (PMC4222949; doi:10.1371/journal.pone.0111841)
Supplement: Dataset S1 — Seed alignments for each of the in house created models. Alignments in FastA format, for each one of the models created or updated in this study. All the seed alignments are in a single compressed (zip) MS Word document. (ZIP) [file pone.0111841.s001.zip]

Archive with 1 entries (1 files):
- Dataset S1.docx
