# Supplementary material for: Identification of Transcription Factor Genes and Their Correlation with the High Diversity of Stramenopiles
Source: PLoS One. 2014 Nov 6;9(11):e111841. doi: 10.1371/journal.pone.0111841 (PMC4222949; doi:10.1371/journal.pone.0111841)
Supplement: Dataset S2 — In house created models. All the models created or updated in this study are compressed (zip) into this single HMM file. Models were created using HMMER version 3.0. (ZIP) [file pone.0111841.s002.zip]

Archive with 1 entries (1 files):
- Own_Models.hmm
