# Supplementary material for: Identification of Transcription Factor Genes and Their Correlation with the High Diversity of Stramenopiles
Source: PLoS One. 2014 Nov 6;9(11):e111841. doi: 10.1371/journal.pone.0111841 (PMC4222949; doi:10.1371/journal.pone.0111841)
Supplement: Dataset S2 — In house created models. All the models created or updated in this study are compressed (zip) into this single HMM file. Models were created using HMMER version 3.0. (ZIP) [file pone.0111841.s002.zip › Own_Models.hmm]

HMMER3/b [3.0 | March 2010]
NAME  Alfin-Like
LENG  47
ALPH  amino
RF    no
CS    no
MAP   yes
DATE  Sun May 29 21:53:14 2011
NSEQ  27
EFFN  0.781128
CKSUM 274599754
GA    62.15 62.15;	
STATS LOCAL MSV       -7.9790  0.71929
STATS LOCAL VITERBI   -8.7371  0.71929
STATS LOCAL FORWARD   -4.2250  0.71929
HMM          A        C        D        E        F        G        H        I        K        L        M        N        P        Q        R        S        T        V        W        Y   
            m->m     m->i     m->d     i->m     i->i     d->m     d->d
  COMPO   2.55477  2.40058  2.97478  2.68302  3.32707  2.59582  3.47405  2.90971  2.56867  3.06905  4.13289  3.32761  3.16819  3.36623  3.15937  2.90328  2.97294  2.94029  3.56482  3.35165
          2.68618  4.42225  2.77519  2.73123  3.46354  2.40513  3.72494  3.29354  2.67741  2.69355  4.24690  2.90347  2.73739  3.18146  2.89801  2.37887  2.77519  2.98518  4.58477  3.61503
          0.02588  4.06288  4.78522  0.61958  0.77255  0.00000        *
      1   2.82194  0.62427  4.37962  4.16558  4.11791  3.40113  4.77124  3.29739  3.99509  3.20232  4.33122  4.10230  4.12263  4.33357  4.08428  3.09337  3.30504  3.02806  5.48913  4.40315      1 - -
          2.68618  4.42225  2.77519  2.73123  3.46354  2.40513  3.72494  3.29354  2.67741  2.69355  4.24690  2.90347  2.73739  3.18146  2.89801  2.37887  2.77519  2.98518  4.58477  3.61503
          0.02588  4.06288  4.78522  0.61958  0.77255  0.48576  0.95510
      2   2.91897  4.67140  3.63141  3.55703  4.68804  0.48766  4.66188  4.33770  3.76397  3.96669  4.94681  3.79628  4.06839  4.07336  3.97545  3.09698  3.41503  3.82924  5.72900  4.79771      2 - -
          2.68618  4.42225  2.77519  2.73123  3.46354  2.40513  3.72494  3.29354  2.67741  2.69355  4.24690  2.90347  2.73739  3.18146  2.89801  2.37887  2.77519  2.98518  4.58477  3.61503
          0.02588  4.06288  4.78522  0.61958  0.77255  0.48576  0.95510
      3   1.37824  4.18464  3.55313  3.18563  4.20334  3.01127  4.20513  3.53870  3.18376  3.28000  4.12269  3.34630  3.73421  3.48004  3.50080  1.96630  1.99513  3.06405  5.56893  4.35894      3 - -
          2.68618  4.42225  2.77519  2.73123  3.46354  2.40513  3.72494  3.29354  2.67741  2.69355  4.24690  2.90347  2.73739  3.18146  2.89801  2.37887  2.77519  2.98518  4.58477  3.61503
          0.02588  4.06288  4.78522  0.61958  0.77255  0.48576  0.95510
      4   2.82194  0.62427  4.37962  4.16558  4.11791  3.40113  4.77124  3.29739  3.99509  3.20232  4.33122  4.10230  4.12263  4.33357  4.08428  3.09337  3.30504  3.02806  5.48913  4.40315      4 - -
          2.68618  4.42225  2.77519  2.73123  3.46354  2.40513  3.72494  3.29354  2.67741  2.69355  4.24690  2.90347  2.73739  3.18146  2.89801  2.37887  2.77519  2.98518  4.58477  3.61503
          0.02588  4.06288  4.78522  0.61958  0.77255  0.48576  0.95510
      5   2.91897  4.67140  3.63141  3.55703  4.68804  0.48766  4.66188  4.33770  3.76397  3.96669  4.94681  3.79628  4.06839  4.07336  3.97545  3.09698  3.41503  3.82924  5.72900  4.79771      5 - -
          2.68618  4.42225  2.77519  2.73123  3.46354  2.40513  3.72494  3.29354  2.67741  2.69355  4.24690  2.90347  2.73739  3.18146  2.89801  2.37887  2.77519  2.98518  4.58477  3.61503
          0.02588  4.06288  4.78522  0.61958  0.77255  0.48576  0.95510
      6   2.75926  5.19684  1.92166  1.92438  4.52623  2.51464  3.69525  3.99807  2.57496  3.52563  4.32697  2.78787  3.82163  2.83665  3.10302  2.70778  2.44543  3.59309  5.70430  4.27608      6 - -
          2.68618  4.42225  2.77519  2.73123  3.46354  2.40513  3.72494  3.29354  2.67741  2.69355  4.24690  2.90347  2.73739  3.18146  2.89801  2.37887  2.77519  2.98518  4.58477  3.61503
          0.02588  4.06288  4.78522  0.61958  0.77255  0.48576  0.95510
      7   2.52397  4.72858  3.00654  2.47623  3.97781  3.41417  3.43889  3.24324  2.44248  2.83148  3.83441  2.19933  3.82162  2.81421  2.79389  2.31323  2.75418  3.07611  5.26050  3.94208      7 - -
          2.68618  4.42225  2.77519  2.73123  3.46354  2.40513  3.72494  3.29354  2.67741  2.69355  4.24690  2.90347  2.73739  3.18146  2.89801  2.37887  2.77519  2.98518  4.58477  3.61503
          0.02588  4.06288  4.78522  0.61958  0.77255  0.48576  0.95510
      8   2.72315  4.82187  2.29377  2.44462  3.75535  3.07063  3.71796  3.48169  2.67089  3.10177  3.97057  2.84786  3.88139  2.95978  3.12991  2.76222  2.98266  3.18114  5.16410  1.92702      8 - -
          2.68618  4.42225  2.77519  2.73123  3.46354  2.40513  3.72494  3.29354  2.67741  2.69355  4.24690  2.90347  2.73739  3.18146  2.89801  2.37887  2.77519  2.98518  4.58477  3.61503
          0.02588  4.06288  4.78522  0.61958  0.77255  0.48576  0.95510
      9   1.94365  4.42995  3.08526  2.74328  4.27889  1.90456  3.95898  3.70372  2.85516  3.33826  4.15340  2.43783  3.75439  3.16017  3.26578  2.39953  2.51749  3.23575  5.57195  4.29005      9 - -
          2.68618  4.42225  2.77519  2.73123  3.46354  2.40513  3.72494  3.29354  2.67741  2.69355  4.24690  2.90347  2.73739  3.18146  2.89801  2.37887  2.77519  2.98518  4.58477  3.61503
          0.02588  4.06288  4.78522  0.61958  0.77255  0.48576  0.95510
     10   2.07519  4.86920  2.83874  2.28595  4.18594  3.14163  3.64505  3.61461  2.23694  3.19401  3.99974  2.55824  3.80472  2.78916  2.89216  2.54937  2.60080  3.26053  5.41144  4.06181     10 - -
          2.68618  4.42225  2.77519  2.73123  3.46354  2.40513  3.72494  3.29354  2.67741  2.69355  4.24690  2.90347  2.73739  3.18146  2.89801  2.37887  2.77519  2.98518  4.58477  3.61503
          0.02588  4.06288  4.78522  0.61958  0.77255  0.48576  0.95510
     11   2.95316  5.51446  1.23615  2.03490  4.82721  2.84037  3.79304  4.34849  2.81342  3.84390  4.68781  2.36873  3.86744  2.95817  3.41399  2.84231  3.24522  3.91362  6.00842  4.49996     11 - -
          2.68618  4.42225  2.77519  2.73123  3.46354  2.40513  3.72494  3.29354  2.67741  2.69355  4.24690  2.90347  2.73739  3.18146  2.89801  2.37887  2.77519  2.98518  4.58477  3.61503
          0.02588  4.06288  4.78522  0.61958  0.77255  0.48576  0.95510
     12   3.12884  5.26666  2.58487  0.78197  4.63872  3.40608  4.01488  4.13120  2.92043  3.71950  4.68952  3.05790  4.02104  3.22934  3.34586  3.09436  3.43595  3.79700  5.77428  4.50191     12 - -
          2.68618  4.42225  2.77519  2.73123  3.46354  2.40513  3.72494  3.29354  2.67741  2.69355  4.24690  2.90347  2.73739  3.18146  2.89801  2.37887  2.77519  2.98518  4.58477  3.61503
          0.02588  4.06288  4.78522  0.61958  0.77255  0.48576  0.95510
     13   3.51038  4.85752  4.50033  4.25459  0.74493  4.14807  3.97586  3.01477  4.15783  2.34256  3.71899  4.23873  4.60510  4.27413  4.23030  3.76800  3.81299  3.01885  4.17521  2.52112     13 - -
          2.68618  4.42225  2.77519  2.73123  3.46354  2.40513  3.72494  3.29354  2.67741  2.69355  4.24690  2.90347  2.73739  3.18146  2.89801  2.37887  2.77519  2.98518  4.58477  3.61503
          0.02588  4.06288  4.78522  0.61958  0.77255  0.48576  0.95510
     14   3.67122  4.97464  4.39469  4.15070  2.88708  3.95399  4.15444  3.70726  3.87106  3.06748  4.33156  4.26237  4.48840  4.24874  3.96454  3.87295  3.98216  3.60273  0.57545  2.87988     14 - -
          2.68618  4.42225  2.77519  2.73123  3.46354  2.40513  3.72494  3.29354  2.67741  2.69355  4.24690  2.90347  2.73739  3.18146  2.89801  2.37887  2.77519  2.98518  4.58477  3.61503
          0.02588  4.06288  4.78522  0.61958  0.77255  0.48576  0.95510
     15   3.18166  4.55300  4.59794  4.22427  3.50919  4.26573  4.92073  0.86900  4.05610  2.06070  3.41946  4.44350  4.68240  4.38735  4.23145  3.78302  3.47898  1.87010  5.43653  4.18858     15 - -
          2.68618  4.42225  2.77519  2.73123  3.46354  2.40513  3.72494  3.29354  2.67741  2.69355  4.24690  2.90347  2.73739  3.18146  2.89801  2.37887  2.77519  2.98518  4.58477  3.61503
          0.02588  4.06288  4.78522  0.61958  0.77255  0.48576  0.95510
     16   2.35556  1.18952  4.02311  3.72853  4.13401  2.01881  4.49430  3.45467  3.63093  3.26633  4.17553  3.66110  3.83323  3.91480  3.80924  2.58708  2.85277  3.02929  5.51384  4.38177     16 - -
          2.68618  4.42225  2.77519  2.73123  3.46354  2.40513  3.72494  3.29354  2.67741  2.69355  4.24690  2.90347  2.73739  3.18146  2.89801  2.37887  2.77519  2.98518  4.58477  3.61503
          0.02588  4.06288  4.78522  0.61958  0.77255  0.48576  0.95510
     17   2.82194  0.62427  4.37962  4.16558  4.11791  3.40113  4.77124  3.29739  3.99509  3.20232  4.33122  4.10230  4.12263  4.33357  4.08428  3.09337  3.30504  3.02806  5.48913  4.40315     17 - -
          2.68618  4.42225  2.77519  2.73123  3.46354  2.40513  3.72494  3.29354  2.67741  2.69355  4.24690  2.90347  2.73739  3.18146  2.89801  2.37887  2.77519  2.98518  4.58477  3.61503
          0.02588  4.06288  4.78522  0.61958  0.77255  0.48576  0.95510
     18   3.20520  5.34990  0.67909  2.47393  4.75509  3.36488  4.11378  4.38897  3.23624  3.96487  4.95110  3.03838  4.03147  3.35603  3.77531  3.14878  3.54920  4.00914  5.88553  4.60166     18 - -
          2.68618  4.42225  2.77519  2.73123  3.46354  2.40513  3.72494  3.29354  2.67741  2.69355  4.24690  2.90347  2.73739  3.18146  2.89801  2.37887  2.77519  2.98518  4.58477  3.61503
          0.02588  4.06288  4.78522  0.61958  0.77255  0.48576  0.95510
     19   2.39073  4.15259  3.82161  3.24853  3.28183  3.67059  3.97044  2.07054  3.16032  2.14527  2.82921  3.15265  4.04418  3.42750  3.42339  2.85220  2.83905  2.05527  4.79581  3.58904     19 - -
          2.68618  4.42225  2.77519  2.73123  3.46354  2.40513  3.72494  3.29354  2.67741  2.69355  4.24690  2.90347  2.73739  3.18146  2.89801  2.37887  2.77519  2.98518  4.58477  3.61503
          0.02588  4.06288  4.78522  0.61958  0.77255  0.48576  0.95510
     20   2.82194  0.62427  4.37962  4.16558  4.11791  3.40113  4.77124  3.29739  3.99509  3.20232  4.33122  4.10230  4.12263  4.33357  4.08428  3.09337  3.30504  3.02806  5.48913  4.40315     20 - -
          2.68618  4.42225  2.77519  2.73123  3.46354  2.40513  3.72494  3.29354  2.67741  2.69355  4.24690  2.90347  2.73739  3.18146  2.89801  2.37887  2.77519  2.98518  4.58477  3.61503
          0.02588  4.06288  4.78522  0.61958  0.77255  0.48576  0.95510
     21   3.12884  5.26666  2.58487  0.78197  4.63872  3.40608  4.01488  4.13120  2.92043  3.71950  4.68952  3.05790  4.02104  3.22934  3.34586  3.09436  3.43595  3.79700  5.77428  4.50191     21 - -
          2.68618  4.42225  2.77519  2.73123  3.46354  2.40513  3.72494  3.29354  2.67741  2.69355  4.24690  2.90347  2.73739  3.18146  2.89801  2.37887  2.77519  2.98518  4.58477  3.61503
          0.02588  4.06288  4.78522  0.61958  0.77255  0.48576  0.95510
     22   2.85310  5.01270  3.30211  2.65793  4.36222  3.58548  3.62066  3.72572  1.48369  3.25013  3.56692  3.11133  3.95422  2.75823  1.88717  2.86849  2.90169  3.40804  5.39579  4.15652     22 - -
          2.68618  4.42225  2.77519  2.73123  3.46354  2.40513  3.72494  3.29354  2.67741  2.69355  4.24690  2.90347  2.73739  3.18146  2.89801  2.37887  2.77519  2.98518  4.58477  3.61503
          0.02588  4.06288  4.78522  0.61958  0.77255  0.48576  0.95510
     23   3.67122  4.97464  4.39469  4.15070  2.88708  3.95399  4.15444  3.70726  3.87106  3.06748  4.33156  4.26237  4.48840  4.24874  3.96454  3.87295  3.98216  3.60273  0.57545  2.87988     23 - -
          2.68618  4.42225  2.77519  2.73123  3.46354  2.40513  3.72494  3.29354  2.67741  2.69355  4.24690  2.90347  2.73739  3.18146  2.89801  2.37887  2.77519  2.98518  4.58477  3.61503
          0.02588  4.06288  4.78522  0.61958  0.77255  0.48576  0.95510
     24   3.67784  4.90464  4.67783  4.37226  1.05616  4.42761  3.50451  3.34220  4.21488  2.66403  3.93787  4.11270  4.73462  4.17213  4.23762  3.79982  3.89975  3.27436  3.64071  1.36807     24 - -
          2.68618  4.42225  2.77519  2.73123  3.46354  2.40513  3.72494  3.29354  2.67741  2.69355  4.24690  2.90347  2.73739  3.18146  2.89801  2.37887  2.77519  2.98518  4.58477  3.61503
          0.02588  4.06288  4.78522  0.61958  0.77255  0.48576  0.95510
     25   3.22503  5.00159  3.33205  3.11505  3.43439  3.62250  0.79708  3.95755  2.95365  3.42571  4.48672  3.51507  4.18748  3.48490  3.20589  3.29517  3.53654  3.68923  4.89599  3.38071     25 - -
          2.68618  4.42225  2.77519  2.73123  3.46354  2.40513  3.72494  3.29354  2.67741  2.69355  4.24690  2.90347  2.73739  3.18146  2.89801  2.37887  2.77519  2.98518  4.58477  3.61503
          0.02588  4.06288  4.78522  0.61958  0.77255  0.48576  0.95510
     26   2.91897  4.67140  3.63141  3.55703  4.68804  0.48766  4.66188  4.33770  3.76397  3.96669  4.94681  3.79628  4.06839  4.07336  3.97545  3.09698  3.41503  3.82924  5.72900  4.79771     26 - -
          2.68618  4.42225  2.77519  2.73123  3.46354  2.40513  3.72494  3.29354  2.67741  2.69355  4.24690  2.90347  2.73739  3.18146  2.89801  2.37887  2.77519  2.98518  4.58477  3.61503
          0.02588  4.06288  4.78522  0.61958  0.77255  0.48576  0.95510
     27   3.03989  5.18326  3.06067  2.52205  4.60072  3.56938  3.71829  3.96939  1.04360  3.47720  4.36418  3.12969  4.02526  2.86963  2.36734  3.02901  3.25226  3.64545  5.55287  4.33212     27 - -
          2.68618  4.42225  2.77519  2.73123  3.46354  2.40513  3.72494  3.29354  2.67741  2.69355  4.24690  2.90347  2.73739  3.18146  2.89801  2.37887  2.77519  2.98518  4.58477  3.61503
          0.02588  4.06288  4.78522  0.61958  0.77255  0.48576  0.95510
     28   2.82194  0.62427  4.37962  4.16558  4.11791  3.40113  4.77124  3.29739  3.99509  3.20232  4.33122  4.10230  4.12263  4.33357  4.08428  3.09337  3.30504  3.02806  5.48913  4.40315     28 - -
          2.68618  4.42225  2.77519  2.73123  3.46354  2.40513  3.72494  3.29354  2.67741  2.69355  4.24690  2.90347  2.73739  3.18146  2.89801  2.37887  2.77519  2.98518  4.58477  3.61503
          0.02588  4.06288  4.78522  0.61958  0.77255  0.48576  0.95510
     29   2.96084  4.45531  4.38567  4.05860  3.69636  3.91715  4.82970  2.06041  3.92936  2.35275  3.63628  4.21680  4.46992  4.27722  4.12297  3.43578  3.31955  0.81470  5.51169  4.25348     29 - -
          2.68618  4.42225  2.77519  2.73123  3.46354  2.40513  3.72494  3.29354  2.67741  2.69355  4.24690  2.90347  2.73739  3.18146  2.89801  2.37887  2.77519  2.98518  4.58477  3.61503
          0.02588  4.06288  4.78522  0.61958  0.77255  0.48576  0.95510
     30   3.09620  5.20485  3.48868  2.83456  4.66745  3.69671  3.64776  4.01751  1.11471  3.45413  4.32892  3.23417  4.07059  2.78341  1.80331  3.09008  3.26325  3.69859  5.48752  4.32375     30 - -
          2.68618  4.42225  2.77519  2.73123  3.46354  2.40513  3.72494  3.29354  2.67741  2.69355  4.24690  2.90347  2.73739  3.18146  2.89801  2.37887  2.77519  2.98518  4.58477  3.61503
          0.02588  4.06288  4.78522  0.61958  0.77255  0.48576  0.95510
     31   3.18166  4.55300  4.59794  4.22427  3.50919  4.26573  4.92073  0.86900  4.05610  2.06070  3.41946  4.44350  4.68240  4.38735  4.23145  3.78302  3.47898  1.87010  5.43653  4.18858     31 - -
          2.68618  4.42225  2.77519  2.73123  3.46354  2.40513  3.72494  3.29354  2.67741  2.69355  4.24690  2.90347  2.73739  3.18146  2.89801  2.37887  2.77519  2.98518  4.58477  3.61503
          0.02588  4.06288  4.78522  0.61958  0.77255  0.48576  0.95510
     32   2.52628  4.37032  3.60917  3.37526  4.14889  3.20201  4.37650  3.29977  3.32200  3.15639  4.19795  3.55040  3.92232  3.70814  3.56868  2.73012  0.88563  2.97380  5.56965  4.36683     32 - -
          2.68618  4.42225  2.77519  2.73123  3.46354  2.40513  3.72494  3.29354  2.67741  2.69355  4.24690  2.90347  2.73739  3.18146  2.89801  2.37887  2.77519  2.98518  4.58477  3.61503
          0.02588  4.06288  4.78522  0.61958  0.77255  0.48576  0.95510
     33   3.02379  4.74508  3.65221  3.52166  4.49390  3.42201  4.58013  4.09254  3.59610  3.69696  4.75756  3.80732  0.53911  3.97899  3.81666  3.19811  3.48109  3.71544  5.62417  4.61842     33 - -
          2.68618  4.42225  2.77519  2.73123  3.46354  2.40513  3.72494  3.29354  2.67741  2.69355  4.24690  2.90347  2.73739  3.18146  2.89801  2.37887  2.77519  2.98518  4.58477  3.61503
          0.02588  4.06288  4.78522  0.61958  0.77255  0.48576  0.95510
     34   0.77066  4.29760  3.66566  3.47059  4.25144  3.11613  4.46876  3.40617  3.49201  3.27859  4.29283  3.56894  3.87379  3.81638  3.72651  2.64797  2.93876  3.02724  5.65936  4.48225     34 - -
          2.68618  4.42225  2.77519  2.73123  3.46354  2.40513  3.72494  3.29354  2.67741  2.69355  4.24690  2.90347  2.73739  3.18146  2.89801  2.37887  2.77519  2.98518  4.58477  3.61503
          0.02588  4.06288  4.78522  0.61958  0.77255  0.48576  0.95510
     35   3.10982  5.22128  3.53528  2.84795  4.69529  3.71355  3.63841  4.03541  1.21733  3.46145  4.33390  3.24216  4.07681  2.77134  1.60150  3.10079  3.26940  3.71625  5.48800  4.33218     35 - -
          2.68618  4.42225  2.77519  2.73123  3.46354  2.40513  3.72494  3.29354  2.67741  2.69355  4.24690  2.90347  2.73739  3.18146  2.89801  2.37887  2.77519  2.98518  4.58477  3.61503
          0.02588  4.06288  4.78522  0.61958  0.77255  0.48576  0.95510
     36   0.77066  4.29760  3.66566  3.47059  4.25144  3.11613  4.46876  3.40617  3.49201  3.27859  4.29283  3.56894  3.87379  3.81638  3.72651  2.64797  2.93876  3.02724  5.65936  4.48225     36 - -
          2.68618  4.42225  2.77519  2.73123  3.46354  2.40513  3.72494  3.29354  2.67741  2.69355  4.24690  2.90347  2.73739  3.18146  2.89801  2.37887  2.77519  2.98518  4.58477  3.61503
          0.02588  4.06288  4.78522  0.61958  0.77255  0.48576  0.95510
     37   2.94865  5.32317  2.39849  1.12690  4.60550  3.33357  3.78283  4.09596  2.60957  3.61855  4.49979  2.83817  3.90961  2.66546  3.04978  2.88127  3.22163  3.72812  5.77618  4.36981     37 - -
          2.68618  4.42225  2.77519  2.73123  3.46354  2.40513  3.72494  3.29354  2.67741  2.69355  4.24690  2.90347  2.73739  3.18146  2.89801  2.37887  2.77519  2.98518  4.58477  3.61503
          0.02588  4.06288  4.78522  0.61958  0.77255  0.48576  0.95510
     38   2.71116  4.74381  2.95698  2.66253  3.75122  3.35730  1.58249  3.66057  2.62170  3.24636  4.13894  3.10504  3.91222  3.07042  2.96392  2.22587  3.03016  3.31456  5.15760  3.69571     38 - -
          2.68618  4.42225  2.77519  2.73123  3.46354  2.40513  3.72494  3.29354  2.67741  2.69355  4.24690  2.90347  2.73739  3.18146  2.89801  2.37887  2.77519  2.98518  4.58477  3.61503
          0.02588  4.06288  4.78522  0.61958  0.77255  0.48576  0.95510
     39   3.18166  4.55300  4.59794  4.22427  3.50919  4.26573  4.92073  0.86900  4.05610  2.06070  3.41946  4.44350  4.68240  4.38735  4.23145  3.78302  3.47898  1.87010  5.43653  4.18858     39 - -
          2.68618  4.42225  2.77519  2.73123  3.46354  2.40513  3.72494  3.29354  2.67741  2.69355  4.24690  2.90347  2.73739  3.18146  2.89801  2.37887  2.77519  2.98518  4.58477  3.61503
          0.02588  4.06288  4.78522  0.61958  0.77255  0.48576  0.95510
     40   3.15572  5.11794  3.34376  2.93478  4.54818  3.61992  3.87890  3.99051  0.80430  3.51606  4.47117  3.34933  4.11005  3.06241  2.48653  3.18756  3.39676  3.68899  5.52746  4.36959     40 - -
          2.68618  4.42225  2.77519  2.73123  3.46354  2.40513  3.72494  3.29354  2.67741  2.69355  4.24690  2.90347  2.73739  3.18146  2.89801  2.37887  2.77519  2.98518  4.58477  3.61503
          0.02588  4.06288  4.78522  0.61958  0.77255  0.48576  0.95510
     41   2.81670  5.11202  2.77224  2.27929  4.34180  3.43707  2.39483  3.85297  2.29823  3.37216  4.20162  2.93425  3.89053  1.83711  2.66038  2.79347  3.04473  3.50083  5.48662  4.13146     41 - -
          2.68618  4.42225  2.77519  2.73123  3.46354  2.40513  3.72494  3.29354  2.67741  2.69355  4.24690  2.90347  2.73739  3.18146  2.89801  2.37887  2.77519  2.98518  4.58477  3.61503
          0.02588  4.06288  4.78522  0.61958  0.77255  0.48576  0.95510
     42   3.53315  4.94455  4.12463  3.89330  2.32579  4.05609  3.72405  3.51709  3.74560  2.92086  4.17298  3.96558  4.52717  4.00517  3.88862  3.64935  3.82170  3.39713  3.97559  0.69965     42 - -
          2.68618  4.42225  2.77519  2.73123  3.46354  2.40513  3.72494  3.29354  2.67741  2.69355  4.24690  2.90347  2.73739  3.18146  2.89801  2.37887  2.77519  2.98518  4.58477  3.61503
          0.02588  4.06288  4.78522  0.61958  0.77255  0.48576  0.95510
     43   3.07996  5.16941  3.39596  2.82122  4.61098  3.66107  3.68052  3.98579  1.02565  3.44640  4.33318  3.22884  4.06465  2.82491  2.04649  3.08206  3.26589  3.66923  5.49048  4.31226     43 - -
          2.68618  4.42225  2.77519  2.73123  3.46354  2.40513  3.72494  3.29354  2.67741  2.69355  4.24690  2.90347  2.73739  3.18146  2.89801  2.37887  2.77519  2.98518  4.58477  3.61503
          0.02588  4.06288  4.78522  0.61958  0.77255  0.48576  0.95510
     44   2.82194  0.62427  4.37962  4.16558  4.11791  3.40113  4.77124  3.29739  3.99509  3.20232  4.33122  4.10230  4.12263  4.33357  4.08428  3.09337  3.30504  3.02806  5.48913  4.40315     44 - -
          2.68618  4.42225  2.77519  2.73123  3.46354  2.40513  3.72494  3.29354  2.67741  2.69355  4.24690  2.90347  2.73739  3.18146  2.89801  2.37887  2.77519  2.98518  4.58477  3.61503
          0.02588  4.06288  4.78522  0.61958  0.77255  0.48576  0.95510
     45   3.02379  4.74508  3.65221  3.52166  4.49390  3.42201  4.58013  4.09254  3.59610  3.69696  4.75756  3.80732  0.53911  3.97899  3.81666  3.19811  3.48109  3.71544  5.62417  4.61842     45 - -
          2.68618  4.42225  2.77519  2.73123  3.46354  2.40513  3.72494  3.29354  2.67741  2.69355  4.24690  2.90347  2.73739  3.18146  2.89801  2.37887  2.77519  2.98518  4.58477  3.61503
          0.02588  4.06288  4.78522  0.61958  0.77255  0.48576  0.95510
     46   2.58210  4.82612  2.20236  2.39523  4.35609  2.83168  3.73828  3.80644  2.58946  3.37580  4.17417  2.90525  3.46454  2.88844  3.07452  1.85101  2.59191  3.38751  5.57672  4.21045     46 - -
          2.68618  4.42225  2.77519  2.73123  3.46354  2.40513  3.72494  3.29354  2.67741  2.69355  4.24690  2.90347  2.73739  3.18146  2.89801  2.37887  2.77519  2.98518  4.58477  3.61503
          0.02588  4.06288  4.78522  0.61958  0.77255  0.48576  0.95510
     47   2.82194  0.62427  4.37962  4.16558  4.11791  3.40113  4.77124  3.29739  3.99509  3.20232  4.33122  4.10230  4.12263  4.33357  4.08428  3.09337  3.30504  3.02806  5.48913  4.40315     47 - -
          2.68618  4.42225  2.77519  2.73123  3.46354  2.40513  3.72494  3.29354  2.67741  2.69355  4.24690  2.90347  2.73739  3.18146  2.89801  2.37887  2.77519  2.98518  4.58477  3.61503
          0.01750  4.05449        *  0.61958  0.77255  0.00000        *
//
HMMER3/b [3.0 | March 2010]
NAME  CCAAT-Dr1
LENG  163
ALPH  amino
RF    no
CS    no
MAP   yes
DATE  Sun May 29 21:53:14 2011
NSEQ  2
EFFN  0.433594
CKSUM 1663876885
GA    187.3 187.3;
STATS LOCAL MSV      -10.3126  0.70806
STATS LOCAL VITERBI  -11.0908  0.70806
STATS LOCAL FORWARD   -4.6999  0.70806
HMM          A        C        D        E        F        G        H        I        K        L        M        N        P        Q        R        S        T        V        W        Y   
            m->m     m->i     m->d     i->m     i->i     d->m     d->d
  COMPO   2.43618  4.09655  2.83138  2.48819  3.52740  2.94448  3.82906  2.86934  2.67216  2.55470  3.52658  3.10507  3.29258  2.97021  2.92980  2.66888  2.90460  2.61101  5.09895  3.61785
          2.68618  4.42225  2.77519  2.73123  3.46354  2.40513  3.72494  3.29354  2.67741  2.69355  4.24690  2.90347  2.73739  3.18146  2.89801  2.37887  2.77519  2.98518  4.58477  3.61503
          0.03309  3.82079  4.54313  0.61958  0.77255  0.00000        *
      1   2.92988  4.48724  3.99443  3.58483  3.18724  3.79555  4.33199  2.35777  3.35540  1.79053  1.48075  3.86845  4.25662  3.74117  3.56662  3.27320  3.23457  2.35767  5.02066  3.77738      1 - -
          2.68618  4.42225  2.77519  2.73123  3.46354  2.40513  3.72494  3.29354  2.67741  2.69355  4.24690  2.90347  2.73739  3.18146  2.89801  2.37887  2.77519  2.98518  4.58477  3.61503
          0.03309  3.82079  4.54313  0.61958  0.77255  0.48576  0.95510
      2   2.93574  5.05318  0.99512  2.30624  4.42370  3.17299  3.88815  4.00047  2.96293  3.61852  4.59649  2.85958  3.82226  3.12795  3.47128  2.90468  3.27358  3.64553  5.60228  4.30645      2 - -
          2.68618  4.42225  2.77519  2.73123  3.46354  2.40513  3.72494  3.29354  2.67741  2.69355  4.24690  2.90347  2.73739  3.18146  2.89801  2.37887  2.77519  2.98518  4.58477  3.61503
          0.03309  3.82079  4.54313  0.61958  0.77255  0.48576  0.95510
      3   2.68619  4.45101  3.28798  3.12038  4.11817  3.14150  4.20131  3.65120  3.17342  3.28332  4.33167  3.43179  0.92958  3.56382  3.42398  2.85231  3.12393  3.30238  5.31801  4.23847      3 - -
          2.68618  4.42225  2.77519  2.73123  3.46354  2.40513  3.72494  3.29354  2.67741  2.69355  4.24690  2.90347  2.73739  3.18146  2.89801  2.37887  2.77519  2.98518  4.58477  3.61503
          0.03309  3.82079  4.54313  0.61958  0.77255  0.48576  0.95510
      4   2.92988  4.48724  3.99443  3.58483  3.18724  3.79555  4.33199  2.35777  3.35540  1.79053  1.48075  3.86845  4.25662  3.74117  3.56662  3.27320  3.23457  2.35767  5.02066  3.77738      4 - -
          2.68618  4.42225  2.77519  2.73123  3.46354  2.40513  3.72494  3.29354  2.67741  2.69355  4.24690  2.90347  2.73739  3.18146  2.89801  2.37887  2.77519  2.98518  4.58477  3.61503
          0.03309  3.82079  4.54313  0.61958  0.77255  0.48576  0.95510
      5   2.93574  5.05318  0.99512  2.30624  4.42370  3.17299  3.88815  4.00047  2.96293  3.61852  4.59649  2.85958  3.82226  3.12795  3.47128  2.90468  3.27358  3.64553  5.60228  4.30645      5 - -
          2.68618  4.42225  2.77519  2.73123  3.46354  2.40513  3.72494  3.29354  2.67741  2.69355  4.24690  2.90347  2.73739  3.18146  2.89801  2.37887  2.77519  2.98518  4.58477  3.61503
          0.03309  3.82079  4.54313  0.61958  0.77255  0.48576  0.95510
      6   2.99096  4.42541  4.26018  3.87485  3.34046  4.00900  4.61327  1.14438  3.70190  1.93830  3.28510  4.12749  4.44611  4.05615  3.90445  3.50015  3.29145  1.84754  5.21984  3.95296      6 - -
          2.68618  4.42225  2.77519  2.73123  3.46354  2.40513  3.72494  3.29354  2.67741  2.69355  4.24690  2.90347  2.73739  3.18146  2.89801  2.37887  2.77519  2.98518  4.58477  3.61503
          0.03309  3.82079  4.54313  0.61958  0.77255  0.48576  0.95510
      7   2.76754  4.32553  4.05288  3.71542  3.51344  3.66931  4.52642  2.05651  3.58237  2.21022  3.48751  3.91325  4.23343  3.94636  3.79966  3.17040  3.13082  1.09285  5.28879  4.01673      7 - -
          2.68618  4.42225  2.77519  2.73123  3.46354  2.40513  3.72494  3.29354  2.67741  2.69355  4.24690  2.90347  2.73739  3.18146  2.89801  2.37887  2.77519  2.98518  4.58477  3.61503
          0.03309  3.82079  4.54313  0.61958  0.77255  0.48576  0.95510
      8   2.60345  4.38283  3.26652  3.15996  4.30101  0.81352  4.28245  3.88893  3.33408  3.54936  4.52549  3.43108  3.77230  3.66250  3.57487  2.77407  3.08071  3.42732  5.40886  4.40151      8 - -
          2.68618  4.42225  2.77519  2.73123  3.46354  2.40513  3.72494  3.29354  2.67741  2.69355  4.24690  2.90347  2.73739  3.18146  2.89801  2.37887  2.77519  2.98518  4.58477  3.61503
          0.03309  3.82079  4.54313  0.61958  0.77255  0.48576  0.95510
      9   2.92633  4.88599  3.09877  2.73125  4.26057  3.42028  3.73321  3.68684  1.11139  3.26376  4.22896  3.15764  3.92508  2.92835  2.42556  2.97229  3.18397  3.39789  5.33728  4.14297      9 - -
          2.68618  4.42225  2.77519  2.73123  3.46354  2.40513  3.72494  3.29354  2.67741  2.69355  4.24690  2.90347  2.73739  3.18146  2.89801  2.37887  2.77519  2.98518  4.58477  3.61503
          0.03309  3.82079  4.54313  0.61958  0.77255  0.48576  0.95510
     10   2.29133  4.21048  3.16320  2.97760  4.02533  2.94140  4.08839  3.54142  3.04783  3.26605  4.19720  3.21001  3.67616  3.40145  3.33476  1.17176  2.76778  3.08789  5.40220  4.10883     10 - -
          2.68618  4.42225  2.77519  2.73123  3.46354  2.40513  3.72494  3.29354  2.67741  2.69355  4.24690  2.90347  2.73739  3.18146  2.89801  2.37887  2.77519  2.98518  4.58477  3.61503
          0.03309  3.82079  4.54313  0.61958  0.77255  0.48576  0.95510
     11   2.92633  4.88599  3.09877  2.73125  4.26057  3.42028  3.73321  3.68684  1.11139  3.26376  4.22896  3.15764  3.92508  2.92835  2.42556  2.97229  3.18397  3.39789  5.33728  4.14297     11 - -
          2.68618  4.42225  2.77519  2.73123  3.46354  2.40513  3.72494  3.29354  2.67741  2.69355  4.24690  2.90347  2.73739  3.18146  2.89801  2.37887  2.77519  2.98518  4.58477  3.61503
          0.03309  3.82079  4.54313  0.61958  0.77255  0.48576  0.95510
     12   2.90979  5.00741  2.46906  1.10129  4.34747  3.24211  3.82582  3.79114  2.69996  3.41709  4.39452  2.90670  3.84458  3.04328  3.10259  2.89816  3.21401  3.48075  5.52890  4.25234     12 - -
          2.68618  4.42225  2.77519  2.73123  3.46354  2.40513  3.72494  3.29354  2.67741  2.69355  4.24690  2.90347  2.73739  3.18146  2.89801  2.37887  2.77519  2.98518  4.58477  3.61503
          0.03309  3.82079  4.54313  0.61958  0.77255  0.48576  0.95510
     13   2.93574  5.05318  0.99512  2.30624  4.42370  3.17299  3.88815  4.00047  2.96293  3.61852  4.59649  2.85958  3.82226  3.12795  3.47128  2.90468  3.27358  3.64553  5.60228  4.30645     13 - -
          2.68618  4.42225  2.77519  2.73123  3.46354  2.40513  3.72494  3.29354  2.67741  2.69355  4.24690  2.90347  2.73739  3.18146  2.89801  2.37887  2.77519  2.98518  4.58477  3.61503
          0.03309  3.82079  4.54313  0.61958  0.77255  0.48576  0.95510
     14   1.09095  4.16807  3.41153  3.20161  4.00221  2.99374  4.22957  3.12012  3.21656  3.00397  4.04241  3.36384  3.72819  3.56273  3.47001  2.51927  2.79310  2.78355  5.43459  4.22931     14 - -
          2.68618  4.42225  2.77519  2.73123  3.46354  2.40513  3.72494  3.29354  2.67741  2.69355  4.24690  2.90347  2.73739  3.18146  2.89801  2.37887  2.77519  2.98518  4.58477  3.61503
          0.03309  3.82079  4.54313  0.61958  0.77255  0.48576  0.95510
     15   2.29133  4.21048  3.16320  2.97760  4.02533  2.94140  4.08839  3.54142  3.04783  3.26605  4.19720  3.21001  3.67616  3.40145  3.33476  1.17176  2.76778  3.08789  5.40220  4.10883     15 - -
          2.68618  4.42225  2.77519  2.73123  3.46354  2.40513  3.72494  3.29354  2.67741  2.69355  4.24690  2.90347  2.73739  3.18146  2.89801  2.37887  2.77519  2.98518  4.58477  3.61503
          0.03309  3.82079  4.54313  0.61958  0.77255  0.48576  0.95510
     16   3.09823  4.57642  4.10599  3.74667  3.11779  3.91556  4.41865  2.32030  3.51488  0.94163  3.15882  4.02703  4.36053  3.89562  3.69898  3.48191  3.39525  2.34400  4.97726  3.68830     16 - -
          2.68618  4.42225  2.77519  2.73123  3.46354  2.40513  3.72494  3.29354  2.67741  2.69355  4.24690  2.90347  2.73739  3.18146  2.89801  2.37887  2.77519  2.98518  4.58477  3.61503
          0.03309  3.82079  4.54313  0.61958  0.77255  0.48576  0.95510
     17   2.68619  4.45101  3.28798  3.12038  4.11817  3.14150  4.20131  3.65120  3.17342  3.28332  4.33167  3.43179  0.92958  3.56382  3.42398  2.85231  3.12393  3.30238  5.31801  4.23847     17 - -
          2.68618  4.42225  2.77519  2.73123  3.46354  2.40513  3.72494  3.29354  2.67741  2.69355  4.24690  2.90347  2.73739  3.18146  2.89801  2.37887  2.77519  2.98518  4.58477  3.61503
          0.03309  3.82079  4.54313  0.61958  0.77255  0.48576  0.95510
     18   2.92633  4.88599  3.09877  2.73125  4.26057  3.42028  3.73321  3.68684  1.11139  3.26376  4.22896  3.15764  3.92508  2.92835  2.42556  2.97229  3.18397  3.39789  5.33728  4.14297     18 - -
          2.68618  4.42225  2.77519  2.73123  3.46354  2.40513  3.72494  3.29354  2.67741  2.69355  4.24690  2.90347  2.73739  3.18146  2.89801  2.37887  2.77519  2.98518  4.58477  3.61503
          0.03309  3.82079  4.54313  0.61958  0.77255  0.48576  0.95510
     19   1.09095  4.16807  3.41153  3.20161  4.00221  2.99374  4.22957  3.12012  3.21656  3.00397  4.04241  3.36384  3.72819  3.56273  3.47001  2.51927  2.79310  2.78355  5.43459  4.22931     19 - -
          2.68618  4.42225  2.77519  2.73123  3.46354  2.40513  3.72494  3.29354  2.67741  2.69355  4.24690  2.90347  2.73739  3.18146  2.89801  2.37887  2.77519  2.98518  4.58477  3.61503
          0.03309  3.82079  4.54313  0.61958  0.77255  0.48576  0.95510
     20   2.38676  4.23138  3.38400  3.13484  3.92495  3.07205  4.15587  3.04585  3.07677  2.91113  3.96584  3.35181  3.77211  3.47446  3.33732  2.58757  1.26269  2.74636  5.36737  4.14188     20 - -
          2.68618  4.42225  2.77519  2.73123  3.46354  2.40513  3.72494  3.29354  2.67741  2.69355  4.24690  2.90347  2.73739  3.18146  2.89801  2.37887  2.77519  2.98518  4.58477  3.61503
          0.03309  3.82079  4.54313  0.61958  0.77255  0.48576  0.95510
     21   2.92988  4.48724  3.99443  3.58483  3.18724  3.79555  4.33199  2.35777  3.35540  1.79053  1.48075  3.86845  4.25662  3.74117  3.56662  3.27320  3.23457  2.35767  5.02066  3.77738     21 - -
          2.68618  4.42225  2.77519  2.73123  3.46354  2.40513  3.72494  3.29354  2.67741  2.69355  4.24690  2.90347  2.73739  3.18146  2.89801  2.37887  2.77519  2.98518  4.58477  3.61503
          0.03309  3.82079  4.54313  0.61958  0.77255  0.48576  0.95510
     22   2.38676  4.23138  3.38400  3.13484  3.92495  3.07205  4.15587  3.04585  3.07677  2.91113  3.96584  3.35181  3.77211  3.47446  3.33732  2.58757  1.26269  2.74636  5.36737  4.14188     22 - -
          2.68618  4.42225  2.77519  2.73123  3.46354  2.40513  3.72494  3.29354  2.67741  2.69355  4.24690  2.90347  2.73739  3.18146  2.89801  2.37887  2.77519  2.98518  4.58477  3.61503
          0.03309  3.82079  4.54313  0.61958  0.77255  0.48576  0.95510
     23   2.92633  4.88599  3.09877  2.73125  4.26057  3.42028  3.73321  3.68684  1.11139  3.26376  4.22896  3.15764  3.92508  2.92835  2.42556  2.97229  3.18397  3.39789  5.33728  4.14297     23 - -
          2.68618  4.42225  2.77519  2.73123  3.46354  2.40513  3.72494  3.29354  2.67741  2.69355  4.24690  2.90347  2.73739  3.18146  2.89801  2.37887  2.77519  2.98518  4.58477  3.61503
          0.03309  3.82079  4.54313  0.61958  0.77255  0.48576  0.95510
     24   2.99096  4.42541  4.26018  3.87485  3.34046  4.00900  4.61327  1.14438  3.70190  1.93830  3.28510  4.12749  4.44611  4.05615  3.90445  3.50015  3.29145  1.84754  5.21984  3.95296     24 - -
          2.68618  4.42225  2.77519  2.73123  3.46354  2.40513  3.72494  3.29354  2.67741  2.69355  4.24690  2.90347  2.73739  3.18146  2.89801  2.37887  2.77519  2.98518  4.58477  3.61503
          0.03309  3.82079  4.54313  0.61958  0.77255  0.48576  0.95510
     25   2.99096  4.42541  4.26018  3.87485  3.34046  4.00900  4.61327  1.14438  3.70190  1.93830  3.28510  4.12749  4.44611  4.05615  3.90445  3.50015  3.29145  1.84754  5.21984  3.95296     25 - -
          2.68618  4.42225  2.77519  2.73123  3.46354  2.40513  3.72494  3.29354  2.67741  2.69355  4.24690  2.90347  2.73739  3.18146  2.89801  2.37887  2.77519  2.98518  4.58477  3.61503
          0.03309  3.82079  4.54313  0.61958  0.77255  0.48576  0.95510
     26   2.92633  4.88599  3.09877  2.73125  4.26057  3.42028  3.73321  3.68684  1.11139  3.26376  4.22896  3.15764  3.92508  2.92835  2.42556  2.97229  3.18397  3.39789  5.33728  4.14297     26 - -
          2.68618  4.42225  2.77519  2.73123  3.46354  2.40513  3.72494  3.29354  2.67741  2.69355  4.24690  2.90347  2.73739  3.18146  2.89801  2.37887  2.77519  2.98518  4.58477  3.61503
          0.03309  3.82079  4.54313  0.61958  0.77255  0.48576  0.95510
     27   2.90979  5.00741  2.46906  1.10129  4.34747  3.24211  3.82582  3.79114  2.69996  3.41709  4.39452  2.90670  3.84458  3.04328  3.10259  2.89816  3.21401  3.48075  5.52890  4.25234     27 - -
          2.68618  4.42225  2.77519  2.73123  3.46354  2.40513  3.72494  3.29354  2.67741  2.69355  4.24690  2.90347  2.73739  3.18146  2.89801  2.37887  2.77519  2.98518  4.58477  3.61503
          0.03309  3.82079  4.54313  0.61958  0.77255  0.48576  0.95510
     28   2.92988  4.48724  3.99443  3.58483  3.18724  3.79555  4.33199  2.35777  3.35540  1.79053  1.48075  3.86845  4.25662  3.74117  3.56662  3.27320  3.23457  2.35767  5.02066  3.77738     28 - -
          2.68618  4.42225  2.77519  2.73123  3.46354  2.40513  3.72494  3.29354  2.67741  2.69355  4.24690  2.90347  2.73739  3.18146  2.89801  2.37887  2.77519  2.98518  4.58477  3.61503
          0.03309  3.82079  4.54313  0.61958  0.77255  0.48576  0.95510
     29   3.09823  4.57642  4.10599  3.74667  3.11779  3.91556  4.41865  2.32030  3.51488  0.94163  3.15882  4.02703  4.36053  3.89562  3.69898  3.48191  3.39525  2.34400  4.97726  3.68830     29 - -
          2.68618  4.42225  2.77519  2.73123  3.46354  2.40513  3.72494  3.29354  2.67741  2.69355  4.24690  2.90347  2.73739  3.18146  2.89801  2.37887  2.77519  2.98518  4.58477  3.61503
          0.03309  3.82079  4.54313  0.61958  0.77255  0.48576  0.95510
     30   2.68619  4.45101  3.28798  3.12038  4.11817  3.14150  4.20131  3.65120  3.17342  3.28332  4.33167  3.43179  0.92958  3.56382  3.42398  2.85231  3.12393  3.30238  5.31801  4.23847     30 - -
          2.68618  4.42225  2.77519  2.73123  3.46354  2.40513  3.72494  3.29354  2.67741  2.69355  4.24690  2.90347  2.73739  3.18146  2.89801  2.37887  2.77519  2.98518  4.58477  3.61503
          0.03309  3.82079  4.54313  0.61958  0.77255  0.48576  0.95510
     31   1.63310  4.19213  3.19755  2.91100  4.06144  2.97230  4.02428  3.35567  2.95198  3.10628  4.01272  3.17381  2.16841  3.28823  3.27689  2.42980  2.70689  2.94701  5.42977  4.19483     31 - -
          2.68618  4.42225  2.77519  2.73123  3.46354  2.40513  3.72494  3.29354  2.67741  2.69355  4.24690  2.90347  2.73739  3.18146  2.89801  2.37887  2.77519  2.98518  4.58477  3.61503
          0.03309  3.82079  4.54313  0.61958  0.77255  0.48576  0.95510
     32   2.93574  5.05318  0.99512  2.30624  4.42370  3.17299  3.88815  4.00047  2.96293  3.61852  4.59649  2.85958  3.82226  3.12795  3.47128  2.90468  3.27358  3.64553  5.60228  4.30645     32 - -
          2.68618  4.42225  2.77519  2.73123  3.46354  2.40513  3.72494  3.29354  2.67741  2.69355  4.24690  2.90347  2.73739  3.18146  2.89801  2.37887  2.77519  2.98518  4.58477  3.61503
          0.03309  3.82079  4.54313  0.61958  0.77255  0.48576  0.95510
     33   2.76754  4.32553  4.05288  3.71542  3.51344  3.66931  4.52642  2.05651  3.58237  2.21022  3.48751  3.91325  4.23343  3.94636  3.79966  3.17040  3.13082  1.09285  5.28879  4.01673     33 - -
          2.68618  4.42225  2.77519  2.73123  3.46354  2.40513  3.72494  3.29354  2.67741  2.69355  4.24690  2.90347  2.73739  3.18146  2.89801  2.37887  2.77519  2.98518  4.58477  3.61503
          0.03309  3.82079  4.54313  0.61958  0.77255  0.48576  0.95510
     34   2.94894  4.78973  3.43451  2.95775  4.13123  3.44554  3.78993  3.67021  2.22107  3.19563  4.19813  3.32095  3.95152  3.01368  1.06046  3.03618  3.21901  3.39663  5.23583  4.07081     34 - -
          2.68618  4.42225  2.77519  2.73123  3.46354  2.40513  3.72494  3.29354  2.67741  2.69355  4.24690  2.90347  2.73739  3.18146  2.89801  2.37887  2.77519  2.98518  4.58477  3.61503
          0.03309  3.82079  4.54313  0.61958  0.77255  0.48576  0.95510
     35   2.76754  4.32553  4.05288  3.71542  3.51344  3.66931  4.52642  2.05651  3.58237  2.21022  3.48751  3.91325  4.23343  3.94636  3.79966  3.17040  3.13082  1.09285  5.28879  4.01673     35 - -
          2.68618  4.42225  2.77519  2.73123  3.46354  2.40513  3.72494  3.29354  2.67741  2.69355  4.24690  2.90347  2.73739  3.18146  2.89801  2.37887  2.77519  2.98518  4.58477  3.61503
          0.03309  3.82079  4.54313  0.61958  0.77255  0.48576  0.95510
     36   1.09095  4.16807  3.41153  3.20161  4.00221  2.99374  4.22957  3.12012  3.21656  3.00397  4.04241  3.36384  3.72819  3.56273  3.47001  2.51927  2.79310  2.78355  5.43459  4.22931     36 - -
          2.68618  4.42225  2.77519  2.73123  3.46354  2.40513  3.72494  3.29354  2.67741  2.69355  4.24690  2.90347  2.73739  3.18146  2.89801  2.37887  2.77519  2.98518  4.58477  3.61503
          0.03309  3.82079  4.54313  0.61958  0.77255  0.48576  0.95510
     37   2.94894  4.78973  3.43451  2.95775  4.13123  3.44554  3.78993  3.67021  2.22107  3.19563  4.19813  3.32095  3.95152  3.01368  1.06046  3.03618  3.21901  3.39663  5.23583  4.07081     37 - -
          2.68618  4.42225  2.77519  2.73123  3.46354  2.40513  3.72494  3.29354  2.67741  2.69355  4.24690  2.90347  2.73739  3.18146  2.89801  2.37887  2.77519  2.98518  4.58477  3.61503
          0.03309  3.82079  4.54313  0.61958  0.77255  0.48576  0.95510
     38   2.93574  5.05318  0.99512  2.30624  4.42370  3.17299  3.88815  4.00047  2.96293  3.61852  4.59649  2.85958  3.82226  3.12795  3.47128  2.90468  3.27358  3.64553  5.60228  4.30645     38 - -
          2.68618  4.42225  2.77519  2.73123  3.46354  2.40513  3.72494  3.29354  2.67741  2.69355  4.24690  2.90347  2.73739  3.18146  2.89801  2.37887  2.77519  2.98518  4.58477  3.61503
          0.03309  3.82079  4.54313  0.61958  0.77255  0.48576  0.95510
     39   1.09095  4.16807  3.41153  3.20161  4.00221  2.99374  4.22957  3.12012  3.21656  3.00397  4.04241  3.36384  3.72819  3.56273  3.47001  2.51927  2.79310  2.78355  5.43459  4.22931     39 - -
          2.68618  4.42225  2.77519  2.73123  3.46354  2.40513  3.72494  3.29354  2.67741  2.69355  4.24690  2.90347  2.73739  3.18146  2.89801  2.37887  2.77519  2.98518  4.58477  3.61503
          0.03309  3.82079  4.54313  0.61958  0.77255  0.48576  0.95510
     40   2.84186  4.82403  2.87101  2.62611  3.98541  3.33305  3.78356  3.60928  2.45079  3.11667  4.14714  3.08495  3.88650  1.32897  2.73551  2.89233  3.13941  3.34253  5.26719  3.95785     40 - -
          2.68618  4.42225  2.77519  2.73123  3.46354  2.40513  3.72494  3.29354  2.67741  2.69355  4.24690  2.90347  2.73739  3.18146  2.89801  2.37887  2.77519  2.98518  4.58477  3.61503
          0.03309  3.82079  4.54313  0.61958  0.77255  0.48576  0.95510
     41   2.93574  5.05318  0.99512  2.30624  4.42370  3.17299  3.88815  4.00047  2.96293  3.61852  4.59649  2.85958  3.82226  3.12795  3.47128  2.90468  3.27358  3.64553  5.60228  4.30645     41 - -
          2.68618  4.42225  2.77519  2.73123  3.46354  2.40513  3.72494  3.29354  2.67741  2.69355  4.24690  2.90347  2.73739  3.18146  2.89801  2.37887  2.77519  2.98518  4.58477  3.61503
          0.03309  3.82079  4.54313  0.61958  0.77255  0.48576  0.95510
     42   3.09823  4.57642  4.10599  3.74667  3.11779  3.91556  4.41865  2.32030  3.51488  0.94163  3.15882  4.02703  4.36053  3.89562  3.69898  3.48191  3.39525  2.34400  4.97726  3.68830     42 - -
          2.68618  4.42225  2.77519  2.73123  3.46354  2.40513  3.72494  3.29354  2.67741  2.69355  4.24690  2.90347  2.73739  3.18146  2.89801  2.37887  2.77519  2.98518  4.58477  3.61503
          0.03309  3.82079  4.54313  0.61958  0.77255  0.48576  0.95510
     43   3.09823  4.57642  4.10599  3.74667  3.11779  3.91556  4.41865  2.32030  3.51488  0.94163  3.15882  4.02703  4.36053  3.89562  3.69898  3.48191  3.39525  2.34400  4.97726  3.68830     43 - -
          2.68618  4.42225  2.77519  2.73123  3.46354  2.40513  3.72494  3.29354  2.67741  2.69355  4.24690  2.90347  2.73739  3.18146  2.89801  2.37887  2.77519  2.98518  4.58477  3.61503
          0.03309  3.82079  4.54313  0.61958  0.77255  0.48576  0.95510
     44   2.99096  4.42541  4.26018  3.87485  3.34046  4.00900  4.61327  1.14438  3.70190  1.93830  3.28510  4.12749  4.44611  4.05615  3.90445  3.50015  3.29145  1.84754  5.21984  3.95296     44 - -
          2.68618  4.42225  2.77519  2.73123  3.46354  2.40513  3.72494  3.29354  2.67741  2.69355  4.24690  2.90347  2.73739  3.18146  2.89801  2.37887  2.77519  2.98518  4.58477  3.61503
          0.03309  3.82079  4.54313  0.61958  0.77255  0.48576  0.95510
     45   2.90979  5.00741  2.46906  1.10129  4.34747  3.24211  3.82582  3.79114  2.69996  3.41709  4.39452  2.90670  3.84458  3.04328  3.10259  2.89816  3.21401  3.48075  5.52890  4.25234     45 - -
          2.68618  4.42225  2.77519  2.73123  3.46354  2.40513  3.72494  3.29354  2.67741  2.69355  4.24690  2.90347  2.73739  3.18146  2.89801  2.37887  2.77519  2.98518  4.58477  3.61503
          0.03309  3.82079  4.54313  0.61958  0.77255  0.48576  0.95510
     46   2.53068  1.05166  4.03621  3.76484  3.76906  3.16366  4.42341  2.90525  3.59177  2.82262  3.94264  3.76564  3.86650  3.94010  3.72496  2.80206  2.99325  2.65310  5.19505  4.05683     46 - -
          2.68618  4.42225  2.77519  2.73123  3.46354  2.40513  3.72494  3.29354  2.67741  2.69355  4.24690  2.90347  2.73739  3.18146  2.89801  2.37887  2.77519  2.98518  4.58477  3.61503
          0.03309  3.82079  4.54313  0.61958  0.77255  0.48576  0.95510
     47   2.53068  1.05166  4.03621  3.76484  3.76906  3.16366  4.42341  2.90525  3.59177  2.82262  3.94264  3.76564  3.86650  3.94010  3.72496  2.80206  2.99325  2.65310  5.19505  4.05683     47 - -
          2.68618  4.42225  2.77519  2.73123  3.46354  2.40513  3.72494  3.29354  2.67741  2.69355  4.24690  2.90347  2.73739  3.18146  2.89801  2.37887  2.77519  2.98518  4.58477  3.61503
          0.03309  3.82079  4.54313  0.61958  0.77255  0.48576  0.95510
     48   2.76754  4.32553  4.05288  3.71542  3.51344  3.66931  4.52642  2.05651  3.58237  2.21022  3.48751  3.91325  4.23343  3.94636  3.79966  3.17040  3.13082  1.09285  5.28879  4.01673     48 - -
          2.68618  4.42225  2.77519  2.73123  3.46354  2.40513  3.72494  3.29354  2.67741  2.69355  4.24690  2.90347  2.73739  3.18146  2.89801  2.37887  2.77519  2.98518  4.58477  3.61503
          0.03309  3.82079  4.54313  0.61958  0.77255  0.48576  0.95510
     49   2.90979  5.00741  2.46906  1.10129  4.34747  3.24211  3.82582  3.79114  2.69996  3.41709  4.39452  2.90670  3.84458  3.04328  3.10259  2.89816  3.21401  3.48075  5.52890  4.25234     49 - -
          2.68618  4.42225  2.77519  2.73123  3.46354  2.40513  3.72494  3.29354  2.67741  2.69355  4.24690  2.90347  2.73739  3.18146  2.89801  2.37887  2.77519  2.98518  4.58477  3.61503
          0.03309  3.82079  4.54313  0.61958  0.77255  0.48576  0.95510
     50   3.19406  4.61142  4.16751  3.87305  1.10031  3.89420  3.85685  2.72510  3.78158  2.10760  3.46358  3.96154  4.35466  3.96409  3.91405  3.46609  3.49554  2.71182  4.12291  2.49708     50 - -
          2.68618  4.42225  2.77519  2.73123  3.46354  2.40513  3.72494  3.29354  2.67741  2.69355  4.24690  2.90347  2.73739  3.18146  2.89801  2.37887  2.77519  2.98518  4.58477  3.61503
          0.03309  3.82079  4.54313  0.61958  0.77255  0.48576  0.95510
     51   2.99096  4.42541  4.26018  3.87485  3.34046  4.00900  4.61327  1.14438  3.70190  1.93830  3.28510  4.12749  4.44611  4.05615  3.90445  3.50015  3.29145  1.84754  5.21984  3.95296     51 - -
          2.68618  4.42225  2.77519  2.73123  3.46354  2.40513  3.72494  3.29354  2.67741  2.69355  4.24690  2.90347  2.73739  3.18146  2.89801  2.37887  2.77519  2.98518  4.58477  3.61503
          0.03309  3.82079  4.54313  0.61958  0.77255  0.48576  0.95510
     52   2.68226  4.67542  2.68287  2.56365  4.03099  3.15059  3.88214  3.73121  2.78206  3.38429  4.34063  1.25300  3.80040  3.15566  3.13422  2.75197  3.06293  3.35866  5.34301  3.98370     52 - -
          2.68618  4.42225  2.77519  2.73123  3.46354  2.40513  3.72494  3.29354  2.67741  2.69355  4.24690  2.90347  2.73739  3.18146  2.89801  2.37887  2.77519  2.98518  4.58477  3.61503
          0.03309  3.82079  4.54313  0.61958  0.77255  0.48576  0.95510
     53   3.09823  4.57642  4.10599  3.74667  3.11779  3.91556  4.41865  2.32030  3.51488  0.94163  3.15882  4.02703  4.36053  3.89562  3.69898  3.48191  3.39525  2.34400  4.97726  3.68830     53 - -
          2.68618  4.42225  2.77519  2.73123  3.46354  2.40513  3.72494  3.29354  2.67741  2.69355  4.24690  2.90347  2.73739  3.18146  2.89801  2.37887  2.77519  2.98518  4.58477  3.61503
          0.03309  3.82079  4.54313  0.61958  0.77255  0.48576  0.95510
     54   2.96236  4.35028  4.47641  3.98270  3.42207  4.19077  4.73847  1.42615  3.85496  1.95096  3.25876  4.23661  4.54718  4.14617  4.08068  3.57013  3.23729  1.34376  5.34769  4.13135     54 - -
          2.68618  4.42225  2.77519  2.73123  3.46354  2.40513  3.72494  3.29354  2.67741  2.69355  4.24690  2.90347  2.73739  3.18146  2.89801  2.37887  2.77519  2.98518  4.58477  3.61503
          0.03309  3.82079  4.54313  0.61958  0.77255  0.48576  0.95510
     55   2.29133  4.21048  3.16320  2.97760  4.02533  2.94140  4.08839  3.54142  3.04783  3.26605  4.19720  3.21001  3.67616  3.40145  3.33476  1.17176  2.76778  3.08789  5.40220  4.10883     55 - -
          2.68618  4.42225  2.77519  2.73123  3.46354  2.40513  3.72494  3.29354  2.67741  2.69355  4.24690  2.90347  2.73739  3.18146  2.89801  2.37887  2.77519  2.98518  4.58477  3.61503
          0.03309  3.82079  4.54313  0.61958  0.77255  0.48576  0.95510
     56   2.29133  4.21048  3.16320  2.97760  4.02533  2.94140  4.08839  3.54142  3.04783  3.26605  4.19720  3.21001  3.67616  3.40145  3.33476  1.17176  2.76778  3.08789  5.40220  4.10883     56 - -
          2.68618  4.42225  2.77519  2.73123  3.46354  2.40513  3.72494  3.29354  2.67741  2.69355  4.24690  2.90347  2.73739  3.18146  2.89801  2.37887  2.77519  2.98518  4.58477  3.61503
          0.03309  3.82079  4.54313  0.61958  0.77255  0.48576  0.95510
     57   2.90979  5.00741  2.46906  1.10129  4.34747  3.24211  3.82582  3.79114  2.69996  3.41709  4.39452  2.90670  3.84458  3.04328  3.10259  2.89816  3.21401  3.48075  5.52890  4.25234     57 - -
          2.68618  4.42225  2.77519  2.73123  3.46354  2.40513  3.72494  3.29354  2.67741  2.69355  4.24690  2.90347  2.73739  3.18146  2.89801  2.37887  2.77519  2.98518  4.58477  3.61503
          0.03309  3.82079  4.54313  0.61958  0.77255  0.48576  0.95510
     58   2.29133  4.21048  3.16320  2.97760  4.02533  2.94140  4.08839  3.54142  3.04783  3.26605  4.19720  3.21001  3.67616  3.40145  3.33476  1.17176  2.76778  3.08789  5.40220  4.10883     58 - -
          2.68618  4.42225  2.77519  2.73123  3.46354  2.40513  3.72494  3.29354  2.67741  2.69355  4.24690  2.90347  2.73739  3.18146  2.89801  2.37887  2.77519  2.98518  4.58477  3.61503
          0.03309  3.82079  4.54313  0.61958  0.77255  0.48576  0.95510
     59   2.68226  4.67542  2.68287  2.56365  4.03099  3.15059  3.88214  3.73121  2.78206  3.38429  4.34063  1.25300  3.80040  3.15566  3.13422  2.75197  3.06293  3.35866  5.34301  3.98370     59 - -
          2.68618  4.42225  2.77519  2.73123  3.46354  2.40513  3.72494  3.29354  2.67741  2.69355  4.24690  2.90347  2.73739  3.18146  2.89801  2.37887  2.77519  2.98518  4.58477  3.61503
          0.03309  3.82079  4.54313  0.61958  0.77255  0.48576  0.95510
     60   2.85191  5.34541  1.62747  1.58144  4.63172  3.15668  3.69146  4.12431  2.68871  3.66100  4.52291  2.63559  3.76999  2.86219  3.25828  2.75240  3.13940  3.72284  5.82286  4.34982     60 - -
          2.68618  4.42225  2.77519  2.73123  3.46354  2.40513  3.72494  3.29354  2.67741  2.69355  4.24690  2.90347  2.73739  3.18146  2.89801  2.37887  2.77519  2.98518  4.58477  3.61503
          0.03309  3.82079  4.54313  0.61958  0.77255  0.48576  0.95510
     61   2.76754  4.32553  4.05288  3.71542  3.51344  3.66931  4.52642  2.05651  3.58237  2.21022  3.48751  3.91325  4.23343  3.94636  3.79966  3.17040  3.13082  1.09285  5.28879  4.01673     61 - -
          2.68618  4.42225  2.77519  2.73123  3.46354  2.40513  3.72494  3.29354  2.67741  2.69355  4.24690  2.90347  2.73739  3.18146  2.89801  2.37887  2.77519  2.98518  4.58477  3.61503
          0.03309  3.82079  4.54313  0.61958  0.77255  0.48576  0.95510
     62   2.53068  1.05166  4.03621  3.76484  3.76906  3.16366  4.42341  2.90525  3.59177  2.82262  3.94264  3.76564  3.86650  3.94010  3.72496  2.80206  2.99325  2.65310  5.19505  4.05683     62 - -
          2.68618  4.42225  2.77519  2.73123  3.46354  2.40513  3.72494  3.29354  2.67741  2.69355  4.24690  2.90347  2.73739  3.18146  2.89801  2.37887  2.77519  2.98518  4.58477  3.61503
          0.03309  3.82079  4.54313  0.61958  0.77255  0.48576  0.95510
     63   2.68226  4.67542  2.68287  2.56365  4.03099  3.15059  3.88214  3.73121  2.78206  3.38429  4.34063  1.25300  3.80040  3.15566  3.13422  2.75197  3.06293  3.35866  5.34301  3.98370     63 - -
          2.68618  4.42225  2.77519  2.73123  3.46354  2.40513  3.72494  3.29354  2.67741  2.69355  4.24690  2.90347  2.73739  3.18146  2.89801  2.37887  2.77519  2.98518  4.58477  3.61503
          0.03309  3.82079  4.54313  0.61958  0.77255  0.48576  0.95510
     64   2.92633  4.88599  3.09877  2.73125  4.26057  3.42028  3.73321  3.68684  1.11139  3.26376  4.22896  3.15764  3.92508  2.92835  2.42556  2.97229  3.18397  3.39789  5.33728  4.14297     64 - -
          2.68618  4.42225  2.77519  2.73123  3.46354  2.40513  3.72494  3.29354  2.67741  2.69355  4.24690  2.90347  2.73739  3.18146  2.89801  2.37887  2.77519  2.98518  4.58477  3.61503
          0.03309  3.82079  4.54313  0.61958  0.77255  0.48576  0.95510
     65   2.90979  5.00741  2.46906  1.10129  4.34747  3.24211  3.82582  3.79114  2.69996  3.41709  4.39452  2.90670  3.84458  3.04328  3.10259  2.89816  3.21401  3.48075  5.52890  4.25234     65 - -
          2.68618  4.42225  2.77519  2.73123  3.46354  2.40513  3.72494  3.29354  2.67741  2.69355  4.24690  2.90347  2.73739  3.18146  2.89801  2.37887  2.77519  2.98518  4.58477  3.61503
          0.03309  3.82079  4.54313  0.61958  0.77255  0.48576  0.95510
     66   2.93574  5.05318  0.99512  2.30624  4.42370  3.17299  3.88815  4.00047  2.96293  3.61852  4.59649  2.85958  3.82226  3.12795  3.47128  2.90468  3.27358  3.64553  5.60228  4.30645     66 - -
          2.68618  4.42225  2.77519  2.73123  3.46354  2.40513  3.72494  3.29354  2.67741  2.69355  4.24690  2.90347  2.73739  3.18146  2.89801  2.37887  2.77519  2.98518  4.58477  3.61503
          0.03309  3.82079  4.54313  0.61958  0.77255  0.48576  0.95510
     67   2.92633  4.88599  3.09877  2.73125  4.26057  3.42028  3.73321  3.68684  1.11139  3.26376  4.22896  3.15764  3.92508  2.92835  2.42556  2.97229  3.18397  3.39789  5.33728  4.14297     67 - -
          2.68618  4.42225  2.77519  2.73123  3.46354  2.40513  3.72494  3.29354  2.67741  2.69355  4.24690  2.90347  2.73739  3.18146  2.89801  2.37887  2.77519  2.98518  4.58477  3.61503
          0.03309  3.82079  4.54313  0.61958  0.77255  0.48576  0.95510
     68   2.94894  4.78973  3.43451  2.95775  4.13123  3.44554  3.78993  3.67021  2.22107  3.19563  4.19813  3.32095  3.95152  3.01368  1.06046  3.03618  3.21901  3.39663  5.23583  4.07081     68 - -
          2.68618  4.42225  2.77519  2.73123  3.46354  2.40513  3.72494  3.29354  2.67741  2.69355  4.24690  2.90347  2.73739  3.18146  2.89801  2.37887  2.77519  2.98518  4.58477  3.61503
          0.03309  3.82079  4.54313  0.61958  0.77255  0.48576  0.95510
     69   2.38676  4.23138  3.38400  3.13484  3.92495  3.07205  4.15587  3.04585  3.07677  2.91113  3.96584  3.35181  3.77211  3.47446  3.33732  2.58757  1.26269  2.74636  5.36737  4.14188     69 - -
          2.68618  4.42225  2.77519  2.73123  3.46354  2.40513  3.72494  3.29354  2.67741  2.69355  4.24690  2.90347  2.73739  3.18146  2.89801  2.37887  2.77519  2.98518  4.58477  3.61503
          0.03309  3.82079  4.54313  0.61958  0.77255  0.48576  0.95510
     70   2.99096  4.42541  4.26018  3.87485  3.34046  4.00900  4.61327  1.14438  3.70190  1.93830  3.28510  4.12749  4.44611  4.05615  3.90445  3.50015  3.29145  1.84754  5.21984  3.95296     70 - -
          2.68618  4.42225  2.77519  2.73123  3.46354  2.40513  3.72494  3.29354  2.67741  2.69355  4.24690  2.90347  2.73739  3.18146  2.89801  2.37887  2.77519  2.98518  4.58477  3.61503
          0.03309  3.82079  4.54313  0.61958  0.77255  0.48576  0.95510
     71   1.09095  4.16807  3.41153  3.20161  4.00221  2.99374  4.22957  3.12012  3.21656  3.00397  4.04241  3.36384  3.72819  3.56273  3.47001  2.51927  2.79310  2.78355  5.43459  4.22931     71 - -
          2.68618  4.42225  2.77519  2.73123  3.46354  2.40513  3.72494  3.29354  2.67741  2.69355  4.24690  2.90347  2.73739  3.18146  2.89801  2.37887  2.77519  2.98518  4.58477  3.61503
          0.03309  3.82079  4.54313  0.61958  0.77255  0.48576  0.95510
     72   2.68619  4.45101  3.28798  3.12038  4.11817  3.14150  4.20131  3.65120  3.17342  3.28332  4.33167  3.43179  0.92958  3.56382  3.42398  2.85231  3.12393  3.30238  5.31801  4.23847     72 - -
          2.68618  4.42225  2.77519  2.73123  3.46354  2.40513  3.72494  3.29354  2.67741  2.69355  4.24690  2.90347  2.73739  3.18146  2.89801  2.37887  2.77519  2.98518  4.58477  3.61503
          0.03309  3.82079  4.54313  0.61958  0.77255  0.48576  0.95510
     73   2.90979  5.00741  2.46906  1.10129  4.34747  3.24211  3.82582  3.79114  2.69996  3.41709  4.39452  2.90670  3.84458  3.04328  3.10259  2.89816  3.21401  3.48075  5.52890  4.25234     73 - -
          2.68618  4.42225  2.77519  2.73123  3.46354  2.40513  3.72494  3.29354  2.67741  2.69355  4.24690  2.90347  2.73739  3.18146  2.89801  2.37887  2.77519  2.98518  4.58477  3.61503
          0.03309  3.82079  4.54313  0.61958  0.77255  0.48576  0.95510
     74   2.94144  4.76640  3.07821  2.83392  3.25076  3.40577  1.25638  3.63624  2.67850  3.13632  4.17602  3.24495  3.95597  3.19976  2.94682  3.01289  3.24346  3.37245  4.71635  3.20329     74 - -
          2.68618  4.42225  2.77519  2.73123  3.46354  2.40513  3.72494  3.29354  2.67741  2.69355  4.24690  2.90347  2.73739  3.18146  2.89801  2.37887  2.77519  2.98518  4.58477  3.61503
          0.03309  3.82079  4.54313  0.61958  0.77255  0.48576  0.95510
     75   2.76754  4.32553  4.05288  3.71542  3.51344  3.66931  4.52642  2.05651  3.58237  2.21022  3.48751  3.91325  4.23343  3.94636  3.79966  3.17040  3.13082  1.09285  5.28879  4.01673     75 - -
          2.68618  4.42225  2.77519  2.73123  3.46354  2.40513  3.72494  3.29354  2.67741  2.69355  4.24690  2.90347  2.73739  3.18146  2.89801  2.37887  2.77519  2.98518  4.58477  3.61503
          0.03309  3.82079  4.54313  0.61958  0.77255  0.48576  0.95510
     76   3.09823  4.57642  4.10599  3.74667  3.11779  3.91556  4.41865  2.32030  3.51488  0.94163  3.15882  4.02703  4.36053  3.89562  3.69898  3.48191  3.39525  2.34400  4.97726  3.68830     76 - -
          2.68618  4.42225  2.77519  2.73123  3.46354  2.40513  3.72494  3.29354  2.67741  2.69355  4.24690  2.90347  2.73739  3.18146  2.89801  2.37887  2.77519  2.98518  4.58477  3.61503
          0.03309  3.82079  4.54313  0.61958  0.77255  0.48576  0.95510
     77   2.92633  4.88599  3.09877  2.73125  4.26057  3.42028  3.73321  3.68684  1.11139  3.26376  4.22896  3.15764  3.92508  2.92835  2.42556  2.97229  3.18397  3.39789  5.33728  4.14297     77 - -
          2.68618  4.42225  2.77519  2.73123  3.46354  2.40513  3.72494  3.29354  2.67741  2.69355  4.24690  2.90347  2.73739  3.18146  2.89801  2.37887  2.77519  2.98518  4.58477  3.61503
          0.03309  3.82079  4.54313  0.61958  0.77255  0.48576  0.95510
     78   1.09095  4.16807  3.41153  3.20161  4.00221  2.99374  4.22957  3.12012  3.21656  3.00397  4.04241  3.36384  3.72819  3.56273  3.47001  2.51927  2.79310  2.78355  5.43459  4.22931     78 - -
          2.68618  4.42225  2.77519  2.73123  3.46354  2.40513  3.72494  3.29354  2.67741  2.69355  4.24690  2.90347  2.73739  3.18146  2.89801  2.37887  2.77519  2.98518  4.58477  3.61503
          0.03309  3.82079  4.54313  0.61958  0.77255  0.48576  0.95510
     79   3.09823  4.57642  4.10599  3.74667  3.11779  3.91556  4.41865  2.32030  3.51488  0.94163  3.15882  4.02703  4.36053  3.89562  3.69898  3.48191  3.39525  2.34400  4.97726  3.68830     79 - -
          2.68618  4.42225  2.77519  2.73123  3.46354  2.40513  3.72494  3.29354  2.67741  2.69355  4.24690  2.90347  2.73739  3.18146  2.89801  2.37887  2.77519  2.98518  4.58477  3.61503
          0.03309  3.82079  4.54313  0.61958  0.77255  0.48576  0.95510
     80   2.84186  4.82403  2.87101  2.62611  3.98541  3.33305  3.78356  3.60928  2.45079  3.11667  4.14714  3.08495  3.88650  1.32897  2.73551  2.89233  3.13941  3.34253  5.26719  3.95785     80 - -
          2.68618  4.42225  2.77519  2.73123  3.46354  2.40513  3.72494  3.29354  2.67741  2.69355  4.24690  2.90347  2.73739  3.18146  2.89801  2.37887  2.77519  2.98518  4.58477  3.61503
          0.03309  3.82079  4.54313  0.61958  0.77255  0.48576  0.95510
     81   2.76754  4.32553  4.05288  3.71542  3.51344  3.66931  4.52642  2.05651  3.58237  2.21022  3.48751  3.91325  4.23343  3.94636  3.79966  3.17040  3.13082  1.09285  5.28879  4.01673     81 - -
          2.68618  4.42225  2.77519  2.73123  3.46354  2.40513  3.72494  3.29354  2.67741  2.69355  4.24690  2.90347  2.73739  3.18146  2.89801  2.37887  2.77519  2.98518  4.58477  3.61503
          0.03309  3.82079  4.54313  0.61958  0.77255  0.48576  0.95510
     82   3.09823  4.57642  4.10599  3.74667  3.11779  3.91556  4.41865  2.32030  3.51488  0.94163  3.15882  4.02703  4.36053  3.89562  3.69898  3.48191  3.39525  2.34400  4.97726  3.68830     82 - -
          2.68618  4.42225  2.77519  2.73123  3.46354  2.40513  3.72494  3.29354  2.67741  2.69355  4.24690  2.90347  2.73739  3.18146  2.89801  2.37887  2.77519  2.98518  4.58477  3.61503
          0.03309  3.82079  4.54313  0.61958  0.77255  0.48576  0.95510
     83   2.60345  4.38283  3.26652  3.15996  4.30101  0.81352  4.28245  3.88893  3.33408  3.54936  4.52549  3.43108  3.77230  3.66250  3.57487  2.77407  3.08071  3.42732  5.40886  4.40151     83 - -
          2.68618  4.42225  2.77519  2.73123  3.46354  2.40513  3.72494  3.29354  2.67741  2.69355  4.24690  2.90347  2.73739  3.18146  2.89801  2.37887  2.77519  2.98518  4.58477  3.61503
          0.03309  3.82079  4.54313  0.61958  0.77255  0.48576  0.95510
     84   3.19406  4.61142  4.16751  3.87305  1.10031  3.89420  3.85685  2.72510  3.78158  2.10760  3.46358  3.96154  4.35466  3.96409  3.91405  3.46609  3.49554  2.71182  4.12291  2.49708     84 - -
          2.68618  4.42225  2.77519  2.73123  3.46354  2.40513  3.72494  3.29354  2.67741  2.69355  4.24690  2.90347  2.73739  3.18146  2.89801  2.37887  2.77519  2.98518  4.58477  3.61503
          0.03309  3.82079  4.54313  0.61958  0.77255  0.48576  0.95510
     85   2.60345  4.38283  3.26652  3.15996  4.30101  0.81352  4.28245  3.88893  3.33408  3.54936  4.52549  3.43108  3.77230  3.66250  3.57487  2.77407  3.08071  3.42732  5.40886  4.40151     85 - -
          2.68618  4.42225  2.77519  2.73123  3.46354  2.40513  3.72494  3.29354  2.67741  2.69355  4.24690  2.90347  2.73739  3.18146  2.89801  2.37887  2.77519  2.98518  4.58477  3.61503
          0.03309  3.82079  4.54313  0.61958  0.77255  0.48576  0.95510
     86   2.90979  5.00741  2.46906  1.10129  4.34747  3.24211  3.82582  3.79114  2.69996  3.41709  4.39452  2.90670  3.84458  3.04328  3.10259  2.89816  3.21401  3.48075  5.52890  4.25234     86 - -
          2.68618  4.42225  2.77519  2.73123  3.46354  2.40513  3.72494  3.29354  2.67741  2.69355  4.24690  2.90347  2.73739  3.18146  2.89801  2.37887  2.77519  2.98518  4.58477  3.61503
          0.03309  3.82079  4.54313  0.61958  0.77255  0.48576  0.95510
     87   3.17434  4.68426  3.76274  3.48333  2.29772  3.77054  3.59737  3.19095  3.34234  2.65799  3.87164  3.66115  4.24606  3.66079  3.53627  3.31586  3.46104  3.05919  3.93919  1.05629     87 - -
          2.68618  4.42225  2.77519  2.73123  3.46354  2.40513  3.72494  3.29354  2.67741  2.69355  4.24690  2.90347  2.73739  3.18146  2.89801  2.37887  2.77519  2.98518  4.58477  3.61503
          0.03309  3.82079  4.54313  0.61958  0.77255  0.48576  0.95510
     88   2.96152  4.34983  4.47507  3.98135  3.42294  4.18952  4.73757  1.43307  3.85374  1.95256  3.25981  4.23533  4.54636  4.14519  4.07972  3.56882  3.23655  1.33733  5.34784  4.13122     88 - -
          2.68618  4.42225  2.77519  2.73123  3.46354  2.40513  3.72494  3.29354  2.67741  2.69355  4.24690  2.90347  2.73739  3.18146  2.89801  2.37887  2.77519  2.98518  4.58477  3.61503
          0.03309  3.82079  4.54313  0.61958  0.77255  0.48576  0.95510
     89   2.90979  5.00741  2.46906  1.10129  4.34747  3.24211  3.82582  3.79114  2.69996  3.41709  4.39452  2.90670  3.84458  3.04328  3.10259  2.89816  3.21401  3.48075  5.52890  4.25234     89 - -
          2.68618  4.42225  2.77519  2.73123  3.46354  2.40513  3.72494  3.29354  2.67741  2.69355  4.24690  2.90347  2.73739  3.18146  2.89801  2.37887  2.77519  2.98518  4.58477  3.61503
          0.03309  3.82079  4.54313  0.61958  0.77255  0.48576  0.95510
     90   2.90979  5.00741  2.46906  1.10129  4.34747  3.24211  3.82582  3.79114  2.69996  3.41709  4.39452  2.90670  3.84458  3.04328  3.10259  2.89816  3.21401  3.48075  5.52890  4.25234     90 - -
          2.68618  4.42225  2.77519  2.73123  3.46354  2.40513  3.72494  3.29354  2.67741  2.69355  4.24690  2.90347  2.73739  3.18146  2.89801  2.37887  2.77519  2.98518  4.58477  3.61503
          0.03309  3.82079  4.54313  0.61958  0.77255  0.48576  0.95510
     91   2.76754  4.32553  4.05288  3.71542  3.51344  3.66931  4.52642  2.05651  3.58237  2.21022  3.48751  3.91325  4.23343  3.94636  3.79966  3.17040  3.13082  1.09285  5.28879  4.01673     91 - -
          2.68618  4.42225  2.77519  2.73123  3.46354  2.40513  3.72494  3.29354  2.67741  2.69355  4.24690  2.90347  2.73739  3.18146  2.89801  2.37887  2.77519  2.98518  4.58477  3.61503
          0.03309  3.82079  4.54313  0.61958  0.77255  0.48576  0.95510
     92   3.17434  4.68426  3.76274  3.48333  2.29772  3.77054  3.59737  3.19095  3.34234  2.65799  3.87164  3.66115  4.24606  3.66079  3.53627  3.31586  3.46104  3.05919  3.93919  1.05629     92 - -
          2.68618  4.42225  2.77519  2.73123  3.46354  2.40513  3.72494  3.29354  2.67741  2.69355  4.24690  2.90347  2.73739  3.18146  2.89801  2.37887  2.77519  2.98518  4.58477  3.61503
          0.03309  3.82079  4.54313  0.61958  0.77255  0.48576  0.95510
     93   1.09095  4.16807  3.41153  3.20161  4.00221  2.99374  4.22957  3.12012  3.21656  3.00397  4.04241  3.36384  3.72819  3.56273  3.47001  2.51927  2.79310  2.78355  5.43459  4.22931     93 - -
          2.68618  4.42225  2.77519  2.73123  3.46354  2.40513  3.72494  3.29354  2.67741  2.69355  4.24690  2.90347  2.73739  3.18146  2.89801  2.37887  2.77519  2.98518  4.58477  3.61503
          0.03309  3.82079  4.54313  0.61958  0.77255  0.48576  0.95510
     94   1.09095  4.16807  3.41153  3.20161  4.00221  2.99374  4.22957  3.12012  3.21656  3.00397  4.04241  3.36384  3.72819  3.56273  3.47001  2.51927  2.79310  2.78355  5.43459  4.22931     94 - -
          2.68618  4.42225  2.77519  2.73123  3.46354  2.40513  3.72494  3.29354  2.67741  2.69355  4.24690  2.90347  2.73739  3.18146  2.89801  2.37887  2.77519  2.98518  4.58477  3.61503
          0.03309  3.82079  4.54313  0.61958  0.77255  0.48576  0.95510
     95   3.17434  4.68426  3.76274  3.48333  2.29772  3.77054  3.59737  3.19095  3.34234  2.65799  3.87164  3.66115  4.24606  3.66079  3.53627  3.31586  3.46104  3.05919  3.93919  1.05629     95 - -
          2.68618  4.42225  2.77519  2.73123  3.46354  2.40513  3.72494  3.29354  2.67741  2.69355  4.24690  2.90347  2.73739  3.18146  2.89801  2.37887  2.77519  2.98518  4.58477  3.61503
          0.03309  3.82079  4.54313  0.61958  0.77255  0.48576  0.95510
     96   2.90979  5.00741  2.46906  1.10129  4.34747  3.24211  3.82582  3.79114  2.69996  3.41709  4.39452  2.90670  3.84458  3.04328  3.10259  2.89816  3.21401  3.48075  5.52890  4.25234     96 - -
          2.68618  4.42225  2.77519  2.73123  3.46354  2.40513  3.72494  3.29354  2.67741  2.69355  4.24690  2.90347  2.73739  3.18146  2.89801  2.37887  2.77519  2.98518  4.58477  3.61503
          0.03309  3.82079  4.54313  0.61958  0.77255  0.48576  0.95510
     97   2.84186  4.82403  2.87101  2.62611  3.98541  3.33305  3.78356  3.60928  2.45079  3.11667  4.14714  3.08495  3.88650  1.32897  2.73551  2.89233  3.13941  3.34253  5.26719  3.95785     97 - -
          2.68618  4.42225  2.77519  2.73123  3.46354  2.40513  3.72494  3.29354  2.67741  2.69355  4.24690  2.90347  2.73739  3.18146  2.89801  2.37887  2.77519  2.98518  4.58477  3.61503
          0.03309  3.82079  4.54313  0.61958  0.77255  0.48576  0.95510
     98   2.94144  4.76640  3.07821  2.83392  3.25076  3.40577  1.25638  3.63624  2.67850  3.13632  4.17602  3.24495  3.95597  3.19976  2.94682  3.01289  3.24346  3.37245  4.71635  3.20329     98 - -
          2.68618  4.42225  2.77519  2.73123  3.46354  2.40513  3.72494  3.29354  2.67741  2.69355  4.24690  2.90347  2.73739  3.18146  2.89801  2.37887  2.77519  2.98518  4.58477  3.61503
          0.03309  3.82079  4.54313  0.61958  0.77255  0.48576  0.95510
     99   2.92633  4.88599  3.09877  2.73125  4.26057  3.42028  3.73321  3.68684  1.11139  3.26376  4.22896  3.15764  3.92508  2.92835  2.42556  2.97229  3.18397  3.39789  5.33728  4.14297     99 - -
          2.68618  4.42225  2.77519  2.73123  3.46354  2.40513  3.72494  3.29354  2.67741  2.69355  4.24690  2.90347  2.73739  3.18146  2.89801  2.37887  2.77519  2.98518  4.58477  3.61503
          0.03309  3.82079  4.54313  0.61958  0.77255  0.48576  0.95510
    100   3.17434  4.68426  3.76274  3.48333  2.29772  3.77054  3.59737  3.19095  3.34234  2.65799  3.87164  3.66115  4.24606  3.66079  3.53627  3.31586  3.46104  3.05919  3.93919  1.05629    100 - -
          2.68618  4.42225  2.77519  2.73123  3.46354  2.40513  3.72494  3.29354  2.67741  2.69355  4.24690  2.90347  2.73739  3.18146  2.89801  2.37887  2.77519  2.98518  4.58477  3.61503
          0.03309  3.82079  4.54313  0.61958  0.77255  0.48576  0.95510
    101   2.90979  5.00741  2.46906  1.10129  4.34747  3.24211  3.82582  3.79114  2.69996  3.41709  4.39452  2.90670  3.84458  3.04328  3.10259  2.89816  3.21401  3.48075  5.52890  4.25234    101 - -
          2.68618  4.42225  2.77519  2.73123  3.46354  2.40513  3.72494  3.29354  2.67741  2.69355  4.24690  2.90347  2.73739  3.18146  2.89801  2.37887  2.77519  2.98518  4.58477  3.61503
          0.03309  3.82079  4.54313  0.61958  0.77255  0.48576  0.95510
    102   2.38676  4.23138  3.38400  3.13484  3.92495  3.07205  4.15587  3.04585  3.07677  2.91113  3.96584  3.35181  3.77211  3.47446  3.33732  2.58757  1.26269  2.74636  5.36737  4.14188    102 - -
          2.68618  4.42225  2.77519  2.73123  3.46354  2.40513  3.72494  3.29354  2.67741  2.69355  4.24690  2.90347  2.73739  3.18146  2.89801  2.37887  2.77519  2.98518  4.58477  3.61503
          0.03309  3.82079  4.54313  0.61958  0.77255  0.48576  0.95510
    103   2.92988  4.48724  3.99443  3.58483  3.18724  3.79555  4.33199  2.35777  3.35540  1.79053  1.48075  3.86845  4.25662  3.74117  3.56662  3.27320  3.23457  2.35767  5.02066  3.77738    103 - -
          2.68618  4.42225  2.77519  2.73123  3.46354  2.40513  3.72494  3.29354  2.67741  2.69355  4.24690  2.90347  2.73739  3.18146  2.89801  2.37887  2.77519  2.98518  4.58477  3.61503
          0.03309  3.82079  4.54313  0.61958  0.77255  0.48576  0.95510
    104   2.84186  4.82403  2.87101  2.62611  3.98541  3.33305  3.78356  3.60928  2.45079  3.11667  4.14714  3.08495  3.88650  1.32897  2.73551  2.89233  3.13941  3.34253  5.26719  3.95785    104 - -
          2.68618  4.42225  2.77519  2.73123  3.46354  2.40513  3.72494  3.29354  2.67741  2.69355  4.24690  2.90347  2.73739  3.18146  2.89801  2.37887  2.77519  2.98518  4.58477  3.61503
          0.03309  3.82079  4.54313  0.61958  0.77255  0.48576  0.95510
    105   2.93574  5.05318  0.99512  2.30624  4.42370  3.17299  3.88815  4.00047  2.96293  3.61852  4.59649  2.85958  3.82226  3.12795  3.47128  2.90468  3.27358  3.64553  5.60228  4.30645    105 - -
          2.68618  4.42225  2.77519  2.73123  3.46354  2.40513  3.72494  3.29354  2.67741  2.69355  4.24690  2.90347  2.73739  3.18146  2.89801  2.37887  2.77519  2.98518  4.58477  3.61503
          0.03309  3.82079  4.54313  0.61958  0.77255  0.48576  0.95510
    106   2.20866  4.14128  3.25204  2.95411  4.06317  2.93415  4.03519  3.38353  2.96177  3.14574  4.02264  3.18005  3.64543  3.30434  3.27461  1.71689  1.86544  2.94549  5.43465  4.19023    106 - -
          2.68618  4.42225  2.77519  2.73123  3.46354  2.40513  3.72494  3.29354  2.67741  2.69355  4.24690  2.90347  2.73739  3.18146  2.89801  2.37887  2.77519  2.98518  4.58477  3.61503
          0.03309  3.82079  4.54313  0.61958  0.77255  0.48576  0.95510
    107   2.84186  4.82403  2.87101  2.62611  3.98541  3.33305  3.78356  3.60928  2.45079  3.11667  4.14714  3.08495  3.88650  1.32897  2.73551  2.89233  3.13941  3.34253  5.26719  3.95785    107 - -
          2.68618  4.42225  2.77519  2.73123  3.46354  2.40513  3.72494  3.29354  2.67741  2.69355  4.24690  2.90347  2.73739  3.18146  2.89801  2.37887  2.77519  2.98518  4.58477  3.61503
          0.03309  3.82079  4.54313  0.61958  0.77255  0.48576  0.95510
    108   2.94894  4.78973  3.43451  2.95775  4.13123  3.44554  3.78993  3.67021  2.22107  3.19563  4.19813  3.32095  3.95152  3.01368  1.06046  3.03618  3.21901  3.39663  5.23583  4.07081    108 - -
          2.68618  4.42225  2.77519  2.73123  3.46354  2.40513  3.72494  3.29354  2.67741  2.69355  4.24690  2.90347  2.73739  3.18146  2.89801  2.37887  2.77519  2.98518  4.58477  3.61503
          0.03309  3.82079  4.54313  0.61958  0.77255  0.48576  0.95510
    109   2.29133  4.21048  3.16320  2.97760  4.02533  2.94140  4.08839  3.54142  3.04783  3.26605  4.19720  3.21001  3.67616  3.40145  3.33476  1.17176  2.76778  3.08789  5.40220  4.10883    109 - -
          2.68618  4.42225  2.77519  2.73123  3.46354  2.40513  3.72494  3.29354  2.67741  2.69355  4.24690  2.90347  2.73739  3.18146  2.89801  2.37887  2.77519  2.98518  4.58477  3.61503
          0.03309  3.82079  4.54313  0.61958  0.77255  0.48576  0.95510
    110   2.76754  4.32553  4.05288  3.71542  3.51344  3.66931  4.52642  2.05651  3.58237  2.21022  3.48751  3.91325  4.23343  3.94636  3.79966  3.17040  3.13082  1.09285  5.28879  4.01673    110 - -
          2.68618  4.42225  2.77519  2.73123  3.46354  2.40513  3.72494  3.29354  2.67741  2.69355  4.24690  2.90347  2.73739  3.18146  2.89801  2.37887  2.77519  2.98518  4.58477  3.61503
          0.03309  3.82079  4.54313  0.61958  0.77255  0.48576  0.95510
    111   2.92633  4.88599  3.09877  2.73125  4.26057  3.42028  3.73321  3.68684  1.11139  3.26376  4.22896  3.15764  3.92508  2.92835  2.42556  2.97229  3.18397  3.39789  5.33728  4.14297    111 - -
          2.68618  4.42225  2.77519  2.73123  3.46354  2.40513  3.72494  3.29354  2.67741  2.69355  4.24690  2.90347  2.73739  3.18146  2.89801  2.37887  2.77519  2.98518  4.58477  3.61503
          0.03309  3.82079  4.54313  0.61958  0.77255  0.48576  0.95510
    112   2.81145  4.33293  3.97769  3.43567  2.78259  3.80516  3.89934  2.52943  3.21519  1.95313  2.22944  3.68667  4.16718  3.53212  3.43068  3.12918  3.05102  2.46893  2.58874  3.01293    112 - -
          2.68618  4.42225  2.77519  2.73123  3.46354  2.40513  3.72494  3.29354  2.67741  2.69355  4.24690  2.90347  2.73739  3.18146  2.89801  2.37887  2.77519  2.98518  4.58477  3.61503
          0.03309  3.82079  4.54313  0.61958  0.77255  0.48576  0.95510
    113   2.68226  4.67542  2.68287  2.56365  4.03099  3.15059  3.88214  3.73121  2.78206  3.38429  4.34063  1.25300  3.80040  3.15566  3.13422  2.75197  3.06293  3.35866  5.34301  3.98370    113 - -
          2.68618  4.42225  2.77519  2.73123  3.46354  2.40513  3.72494  3.29354  2.67741  2.69355  4.24690  2.90347  2.73739  3.18146  2.89801  2.37887  2.77519  2.98518  4.58477  3.61503
          0.03309  3.82079  4.54313  0.61958  0.77255  0.48576  0.95510
    114   2.27219  4.24449  3.05703  2.79150  4.11379  2.96261  3.96042  3.55962  2.86902  3.23336  4.09261  3.09683  2.19178  3.20784  3.21370  1.73184  2.71274  3.09542  5.44726  4.17559    114 - -
          2.68618  4.42225  2.77519  2.73123  3.46354  2.40513  3.72494  3.29354  2.67741  2.69355  4.24690  2.90347  2.73739  3.18146  2.89801  2.37887  2.77519  2.98518  4.58477  3.61503
          0.03309  3.82079  4.54313  0.61958  0.77255  0.48576  0.95510
    115   2.60345  4.38283  3.26652  3.15996  4.30101  0.81352  4.28245  3.88893  3.33408  3.54936  4.52549  3.43108  3.77230  3.66250  3.57487  2.77407  3.08071  3.42732  5.40886  4.40151    115 - -
          2.68618  4.42225  2.77519  2.73123  3.46354  2.40513  3.72494  3.29354  2.67741  2.69355  4.24690  2.90347  2.73739  3.18146  2.89801  2.37887  2.77519  2.98518  4.58477  3.61503
          0.03309  3.82079  4.54313  0.61958  0.77255  0.48576  0.95510
    116   1.09095  4.16807  3.41153  3.20161  4.00221  2.99374  4.22957  3.12012  3.21656  3.00397  4.04241  3.36384  3.72819  3.56273  3.47001  2.51927  2.79310  2.78355  5.43459  4.22931    116 - -
          2.68618  4.42225  2.77519  2.73123  3.46354  2.40513  3.72494  3.29354  2.67741  2.69355  4.24690  2.90347  2.73739  3.18146  2.89801  2.37887  2.77519  2.98518  4.58477  3.61503
          0.03309  3.82079  4.54313  0.61958  0.77255  0.48576  0.95510
    117   2.79130  5.09706  2.45367  1.76129  4.37687  3.28041  3.63558  3.83313  2.36856  3.36842  4.23571  2.79026  3.80735  2.07302  2.76041  2.75179  3.04489  3.48590  5.53963  4.17499    117 - -
          2.68618  4.42225  2.77519  2.73123  3.46354  2.40513  3.72494  3.29354  2.67741  2.69355  4.24690  2.90347  2.73739  3.18146  2.89801  2.37887  2.77519  2.98518  4.58477  3.61503
          0.03309  3.82079  4.54313  0.61958  0.77255  0.48576  0.95510
    118   2.92988  4.48724  3.99443  3.58483  3.18724  3.79555  4.33199  2.35777  3.35540  1.79053  1.48075  3.86845  4.25662  3.74117  3.56662  3.27320  3.23457  2.35767  5.02066  3.77738    118 - -
          2.68618  4.42225  2.77519  2.73123  3.46354  2.40513  3.72494  3.29354  2.67741  2.69355  4.24690  2.90347  2.73739  3.18146  2.89801  2.37887  2.77519  2.98518  4.58477  3.61503
          0.03309  3.82079  4.54313  0.61958  0.77255  0.48576  0.95510
    119   2.38676  4.23138  3.38400  3.13484  3.92495  3.07205  4.15587  3.04585  3.07677  2.91113  3.96584  3.35181  3.77211  3.47446  3.33732  2.58757  1.26269  2.74636  5.36737  4.14188    119 - -
          2.68618  4.42225  2.77519  2.73123  3.46354  2.40513  3.72494  3.29354  2.67741  2.69355  4.24690  2.90347  2.73739  3.18146  2.89801  2.37887  2.77519  2.98518  4.58477  3.61503
          0.03309  3.82079  4.54313  0.61958  0.77255  0.48576  0.95510
    120   2.90979  5.00741  2.46906  1.10129  4.34747  3.24211  3.82582  3.79114  2.69996  3.41709  4.39452  2.90670  3.84458  3.04328  3.10259  2.89816  3.21401  3.48075  5.52890  4.25234    120 - -
          2.68618  4.42225  2.77519  2.73123  3.46354  2.40513  3.72494  3.29354  2.67741  2.69355  4.24690  2.90347  2.73739  3.18146  2.89801  2.37887  2.77519  2.98518  4.58477  3.61503
          0.03309  3.82079  4.54313  0.61958  0.77255  0.48576  0.95510
    121   2.90979  5.00741  2.46906  1.10129  4.34747  3.24211  3.82582  3.79114  2.69996  3.41709  4.39452  2.90670  3.84458  3.04328  3.10259  2.89816  3.21401  3.48075  5.52890  4.25234    121 - -
          2.68618  4.42225  2.77519  2.73123  3.46354  2.40513  3.72494  3.29354  2.67741  2.69355  4.24690  2.90347  2.73739  3.18146  2.89801  2.37887  2.77519  2.98518  4.58477  3.61503
          0.03309  3.82079  4.54313  0.61958  0.77255  0.48576  0.95510
    122   2.90979  5.00741  2.46906  1.10129  4.34747  3.24211  3.82582  3.79114  2.69996  3.41709  4.39452  2.90670  3.84458  3.04328  3.10259  2.89816  3.21401  3.48075  5.52890  4.25234    122 - -
          2.68618  4.42225  2.77519  2.73123  3.46354  2.40513  3.72494  3.29354  2.67741  2.69355  4.24690  2.90347  2.73739  3.18146  2.89801  2.37887  2.77519  2.98518  4.58477  3.61503
          0.03309  3.82079  4.54313  0.61958  0.77255  0.48576  0.95510
    123   1.09095  4.16807  3.41153  3.20161  4.00221  2.99374  4.22957  3.12012  3.21656  3.00397  4.04241  3.36384  3.72819  3.56273  3.47001  2.51927  2.79310  2.78355  5.43459  4.22931    123 - -
          2.68618  4.42225  2.77519  2.73123  3.46354  2.40513  3.72494  3.29354  2.67741  2.69355  4.24690  2.90347  2.73739  3.18146  2.89801  2.37887  2.77519  2.98518  4.58477  3.61503
          0.03309  3.82079  4.54313  0.61958  0.77255  0.48576  0.95510
    124   1.09095  4.16807  3.41153  3.20161  4.00221  2.99374  4.22957  3.12012  3.21656  3.00397  4.04241  3.36384  3.72819  3.56273  3.47001  2.51927  2.79310  2.78355  5.43459  4.22931    124 - -
          2.68618  4.42225  2.77519  2.73123  3.46354  2.40513  3.72494  3.29354  2.67741  2.69355  4.24690  2.90347  2.73739  3.18146  2.89801  2.37887  2.77519  2.98518  4.58477  3.61503
          0.03309  3.82079  4.54313  0.61958  0.77255  0.48576  0.95510
    125   1.09095  4.16807  3.41153  3.20161  4.00221  2.99374  4.22957  3.12012  3.21656  3.00397  4.04241  3.36384  3.72819  3.56273  3.47001  2.51927  2.79310  2.78355  5.43459  4.22931    125 - -
          2.68618  4.42225  2.77519  2.73123  3.46354  2.40513  3.72494  3.29354  2.67741  2.69355  4.24690  2.90347  2.73739  3.18146  2.89801  2.37887  2.77519  2.98518  4.58477  3.61503
          0.03309  3.82079  4.54313  0.61958  0.77255  0.48576  0.95510
    126   2.90979  5.00741  2.46906  1.10129  4.34747  3.24211  3.82582  3.79114  2.69996  3.41709  4.39452  2.90670  3.84458  3.04328  3.10259  2.89816  3.21401  3.48075  5.52890  4.25234    126 - -
          2.68618  4.42225  2.77519  2.73123  3.46354  2.40513  3.72494  3.29354  2.67741  2.69355  4.24690  2.90347  2.73739  3.18146  2.89801  2.37887  2.77519  2.98518  4.58477  3.61503
          0.03309  3.82079  4.54313  0.61958  0.77255  0.48576  0.95510
    127   2.84186  4.82403  2.87101  2.62611  3.98541  3.33305  3.78356  3.60928  2.45079  3.11667  4.14714  3.08495  3.88650  1.32897  2.73551  2.89233  3.13941  3.34253  5.26719  3.95785    127 - -
          2.68618  4.42225  2.77519  2.73123  3.46354  2.40513  3.72494  3.29354  2.67741  2.69355  4.24690  2.90347  2.73739  3.18146  2.89801  2.37887  2.77519  2.98518  4.58477  3.61503
          0.03309  3.82079  4.54313  0.61958  0.77255  0.48576  0.95510
    128   2.84186  4.82403  2.87101  2.62611  3.98541  3.33305  3.78356  3.60928  2.45079  3.11667  4.14714  3.08495  3.88650  1.32897  2.73551  2.89233  3.13941  3.34253  5.26719  3.95785    128 - -
          2.68618  4.42225  2.77519  2.73123  3.46354  2.40513  3.72494  3.29354  2.67741  2.69355  4.24690  2.90347  2.73739  3.18146  2.89801  2.37887  2.77519  2.98518  4.58477  3.61503
          0.03309  3.82079  4.54313  0.61958  0.77255  0.48576  0.95510
    129   2.94894  4.78973  3.43451  2.95775  4.13123  3.44554  3.78993  3.67021  2.22107  3.19563  4.19813  3.32095  3.95152  3.01368  1.06046  3.03618  3.21901  3.39663  5.23583  4.07081    129 - -
          2.68618  4.42225  2.77519  2.73123  3.46354  2.40513  3.72494  3.29354  2.67741  2.69355  4.24690  2.90347  2.73739  3.18146  2.89801  2.37887  2.77519  2.98518  4.58477  3.61503
          0.03309  3.82079  4.54313  0.61958  0.77255  0.48576  0.95510
    130   2.92988  4.48724  3.99443  3.58483  3.18724  3.79555  4.33199  2.35777  3.35540  1.79053  1.48075  3.86845  4.25662  3.74117  3.56662  3.27320  3.23457  2.35767  5.02066  3.77738    130 - -
          2.68618  4.42225  2.77519  2.73123  3.46354  2.40513  3.72494  3.29354  2.67741  2.69355  4.24690  2.90347  2.73739  3.18146  2.89801  2.37887  2.77519  2.98518  4.58477  3.61503
          0.03309  3.82079  4.54313  0.61958  0.77255  0.48576  0.95510
    131   3.19406  4.61142  4.16751  3.87305  1.10031  3.89420  3.85685  2.72510  3.78158  2.10760  3.46358  3.96154  4.35466  3.96409  3.91405  3.46609  3.49554  2.71182  4.12291  2.49708    131 - -
          2.68618  4.42225  2.77519  2.73123  3.46354  2.40513  3.72494  3.29354  2.67741  2.69355  4.24690  2.90347  2.73739  3.18146  2.89801  2.37887  2.77519  2.98518  4.58477  3.61503
          0.03309  3.82079  4.54313  0.61958  0.77255  0.48576  0.95510
    132   1.09095  4.16807  3.41153  3.20161  4.00221  2.99374  4.22957  3.12012  3.21656  3.00397  4.04241  3.36384  3.72819  3.56273  3.47001  2.51927  2.79310  2.78355  5.43459  4.22931    132 - -
          2.68618  4.42225  2.77519  2.73123  3.46354  2.40513  3.72494  3.29354  2.67741  2.69355  4.24690  2.90347  2.73739  3.18146  2.89801  2.37887  2.77519  2.98518  4.58477  3.61503
          0.03309  3.82079  4.54313  0.61958  0.77255  0.48576  0.95510
    133   2.90979  5.00741  2.46906  1.10129  4.34747  3.24211  3.82582  3.79114  2.69996  3.41709  4.39452  2.90670  3.84458  3.04328  3.10259  2.89816  3.21401  3.48075  5.52890  4.25234    133 - -
          2.68618  4.42225  2.77519  2.73123  3.46354  2.40513  3.72494  3.29354  2.67741  2.69355  4.24690  2.90347  2.73739  3.18146  2.89801  2.37887  2.77519  2.98518  4.58477  3.61503
          0.03309  3.82079  4.54313  0.61958  0.77255  0.48576  0.95510
    134   1.09095  4.16807  3.41153  3.20161  4.00221  2.99374  4.22957  3.12012  3.21656  3.00397  4.04241  3.36384  3.72819  3.56273  3.47001  2.51927  2.79310  2.78355  5.43459  4.22931    134 - -
          2.68618  4.42225  2.77519  2.73123  3.46354  2.40513  3.72494  3.29354  2.67741  2.69355  4.24690  2.90347  2.73739  3.18146  2.89801  2.37887  2.77519  2.98518  4.58477  3.61503
          0.03309  3.82079  4.54313  0.61958  0.77255  0.48576  0.95510
    135   2.94894  4.78973  3.43451  2.95775  4.13123  3.44554  3.78993  3.67021  2.22107  3.19563  4.19813  3.32095  3.95152  3.01368  1.06046  3.03618  3.21901  3.39663  5.23583  4.07081    135 - -
          2.68618  4.42225  2.77519  2.73123  3.46354  2.40513  3.72494  3.29354  2.67741  2.69355  4.24690  2.90347  2.73739  3.18146  2.89801  2.37887  2.77519  2.98518  4.58477  3.61503
          0.03309  3.82079  4.54313  0.61958  0.77255  0.48576  0.95510
    136   1.09095  4.16807  3.41153  3.20161  4.00221  2.99374  4.22957  3.12012  3.21656  3.00397  4.04241  3.36384  3.72819  3.56273  3.47001  2.51927  2.79310  2.78355  5.43459  4.22931    136 - -
          2.68618  4.42225  2.77519  2.73123  3.46354  2.40513  3.72494  3.29354  2.67741  2.69355  4.24690  2.90347  2.73739  3.18146  2.89801  2.37887  2.77519  2.98518  4.58477  3.61503
          0.03309  3.82079  4.54313  0.61958  0.77255  0.48576  0.95510
    137   2.94894  4.78973  3.43451  2.95775  4.13123  3.44554  3.78993  3.67021  2.22107  3.19563  4.19813  3.32095  3.95152  3.01368  1.06046  3.03618  3.21901  3.39663  5.23583  4.07081    137 - -
          2.68618  4.42225  2.77519  2.73123  3.46354  2.40513  3.72494  3.29354  2.67741  2.69355  4.24690  2.90347  2.73739  3.18146  2.89801  2.37887  2.77519  2.98518  4.58477  3.61503
          0.03309  3.82079  4.54313  0.61958  0.77255  0.48576  0.95510
    138   2.92988  4.48724  3.99443  3.58483  3.18724  3.79555  4.33199  2.35777  3.35540  1.79053  1.48075  3.86845  4.25662  3.74117  3.56662  3.27320  3.23457  2.35767  5.02066  3.77738    138 - -
          2.68618  4.42225  2.77519  2.73123  3.46354  2.40513  3.72494  3.29354  2.67741  2.69355  4.24690  2.90347  2.73739  3.18146  2.89801  2.37887  2.77519  2.98518  4.58477  3.61503
          0.03309  3.82079  4.54313  0.61958  0.77255  0.48576  0.95510
    139   2.68226  4.67542  2.68287  2.56365  4.03099  3.15059  3.88214  3.73121  2.78206  3.38429  4.34063  1.25300  3.80040  3.15566  3.13422  2.75197  3.06293  3.35866  5.34301  3.98370    139 - -
          2.68618  4.42225  2.77519  2.73123  3.46354  2.40513  3.72494  3.29354  2.67741  2.69355  4.24690  2.90347  2.73739  3.18146  2.89801  2.37887  2.77519  2.98518  4.58477  3.61503
          0.03309  3.82079  4.54313  0.61958  0.77255  0.48576  0.95510
    140   2.60345  4.38283  3.26652  3.15996  4.30101  0.81352  4.28245  3.88893  3.33408  3.54936  4.52549  3.43108  3.77230  3.66250  3.57487  2.77407  3.08071  3.42732  5.40886  4.40151    140 - -
          2.68618  4.42225  2.77519  2.73123  3.46354  2.40513  3.72494  3.29354  2.67741  2.69355  4.24690  2.90347  2.73739  3.18146  2.89801  2.37887  2.77519  2.98518  4.58477  3.61503
          0.03309  3.82079  4.54313  0.61958  0.77255  0.48576  0.95510
    141   2.60345  4.38283  3.26652  3.15996  4.30101  0.81352  4.28245  3.88893  3.33408  3.54936  4.52549  3.43108  3.77230  3.66250  3.57487  2.77407  3.08071  3.42732  5.40886  4.40151    141 - -
          2.68618  4.42225  2.77519  2.73123  3.46354  2.40513  3.72494  3.29354  2.67741  2.69355  4.24690  2.90347  2.73739  3.18146  2.89801  2.37887  2.77519  2.98518  4.58477  3.61503
          0.03309  3.82079  4.54313  0.61958  0.77255  0.48576  0.95510
    142   2.76754  4.32553  4.05288  3.71542  3.51344  3.66931  4.52642  2.05651  3.58237  2.21022  3.48751  3.91325  4.23343  3.94636  3.79966  3.17040  3.13082  1.09285  5.28879  4.01673    142 - -
          2.68618  4.42225  2.77519  2.73123  3.46354  2.40513  3.72494  3.29354  2.67741  2.69355  4.24690  2.90347  2.73739  3.18146  2.89801  2.37887  2.77519  2.98518  4.58477  3.61503
          0.03309  3.82079  4.54313  0.61958  0.77255  0.48576  0.95510
    143   2.20906  4.14127  3.25283  2.95460  4.06175  2.93479  4.03511  3.38117  2.96169  3.14406  4.02128  3.18052  3.64584  3.30446  3.27437  1.72912  1.85238  2.94393  5.43359  4.18926    143 - -
          2.68618  4.42225  2.77519  2.73123  3.46354  2.40513  3.72494  3.29354  2.67741  2.69355  4.24690  2.90347  2.73739  3.18146  2.89801  2.37887  2.77519  2.98518  4.58477  3.61503
          0.03309  3.82079  4.54313  0.61958  0.77255  0.48576  0.95510
    144   2.76754  4.32553  4.05288  3.71542  3.51344  3.66931  4.52642  2.05651  3.58237  2.21022  3.48751  3.91325  4.23343  3.94636  3.79966  3.17040  3.13082  1.09285  5.28879  4.01673    144 - -
          2.68618  4.42225  2.77519  2.73123  3.46354  2.40513  3.72494  3.29354  2.67741  2.69355  4.24690  2.90347  2.73739  3.18146  2.89801  2.37887  2.77519  2.98518  4.58477  3.61503
          0.03309  3.82079  4.54313  0.61958  0.77255  0.48576  0.95510
    145   2.68619  4.45101  3.28798  3.12038  4.11817  3.14150  4.20131  3.65120  3.17342  3.28332  4.33167  3.43179  0.92958  3.56382  3.42398  2.85231  3.12393  3.30238  5.31801  4.23847    145 - -
          2.68618  4.42225  2.77519  2.73123  3.46354  2.40513  3.72494  3.29354  2.67741  2.69355  4.24690  2.90347  2.73739  3.18146  2.89801  2.37887  2.77519  2.98518  4.58477  3.61503
          0.03309  3.82079  4.54313  0.61958  0.77255  0.48576  0.95510
    146   2.84186  4.82403  2.87101  2.62611  3.98541  3.33305  3.78356  3.60928  2.45079  3.11667  4.14714  3.08495  3.88650  1.32897  2.73551  2.89233  3.13941  3.34253  5.26719  3.95785    146 - -
          2.68618  4.42225  2.77519  2.73123  3.46354  2.40513  3.72494  3.29354  2.67741  2.69355  4.24690  2.90347  2.73739  3.18146  2.89801  2.37887  2.77519  2.98518  4.58477  3.61503
          0.03309  3.82079  4.54313  0.61958  0.77255  0.48576  0.95510
    147   2.68619  4.45101  3.28798  3.12038  4.11817  3.14150  4.20131  3.65120  3.17342  3.28332  4.33167  3.43179  0.92958  3.56382  3.42398  2.85231  3.12393  3.30238  5.31801  4.23847    147 - -
          2.68618  4.42225  2.77519  2.73123  3.46354  2.40513  3.72494  3.29354  2.67741  2.69355  4.24690  2.90347  2.73739  3.18146  2.89801  2.37887  2.77519  2.98518  4.58477  3.61503
          0.03309  3.82079  4.54313  0.61958  0.77255  0.48576  0.95510
    148   2.90979  5.00741  2.46906  1.10129  4.34747  3.24211  3.82582  3.79114  2.69996  3.41709  4.39452  2.90670  3.84458  3.04328  3.10259  2.89816  3.21401  3.48075  5.52890  4.25234    148 - -
          2.68618  4.42225  2.77519  2.73123  3.46354  2.40513  3.72494  3.29354  2.67741  2.69355  4.24690  2.90347  2.73739  3.18146  2.89801  2.37887  2.77519  2.98518  4.58477  3.61503
          0.03309  3.82079  4.54313  0.61958  0.77255  0.48576  0.95510
    149   2.77729  4.91363  2.81474  2.46305  3.84739  3.39496  2.41549  3.63890  2.25126  3.16624  4.05638  2.95058  3.85926  2.08869  2.56859  2.78750  3.01381  3.32976  5.14883  3.73148    149 - -
          2.68618  4.42225  2.77519  2.73123  3.46354  2.40513  3.72494  3.29354  2.67741  2.69355  4.24690  2.90347  2.73739  3.18146  2.89801  2.37887  2.77519  2.98518  4.58477  3.61503
          0.03309  3.82079  4.54313  0.61958  0.77255  0.48576  0.95510
    150   2.61837  4.39412  3.40277  2.99166  3.47326  3.41895  3.95342  2.75197  2.86708  1.76868  3.51087  3.35185  2.35454  3.27130  3.16849  2.82390  2.93581  2.59339  5.03914  3.75038    150 - -
          2.68618  4.42225  2.77519  2.73123  3.46354  2.40513  3.72494  3.29354  2.67741  2.69355  4.24690  2.90347  2.73739  3.18146  2.89801  2.37887  2.77519  2.98518  4.58477  3.61503
          0.03309  3.82079  4.54313  0.61958  0.77255  0.48576  0.95510
    151   2.90979  5.00741  2.46906  1.10129  4.34747  3.24211  3.82582  3.79114  2.69996  3.41709  4.39452  2.90670  3.84458  3.04328  3.10259  2.89816  3.21401  3.48075  5.52890  4.25234    151 - -
          2.68618  4.42225  2.77519  2.73123  3.46354  2.40513  3.72494  3.29354  2.67741  2.69355  4.24690  2.90347  2.73739  3.18146  2.89801  2.37887  2.77519  2.98518  4.58477  3.61503
          0.03309  3.82079  4.54313  0.61958  0.77255  0.48576  0.95510
    152   2.62253  4.73255  2.63809  1.85107  4.14006  3.23682  3.72195  3.42704  2.53877  3.13549  4.03027  2.89476  3.78609  2.90988  2.94393  2.67024  2.13666  3.11098  5.42779  4.10154    152 - -
          2.68618  4.42225  2.77519  2.73123  3.46354  2.40513  3.72494  3.29354  2.67741  2.69355  4.24690  2.90347  2.73739  3.18146  2.89801  2.37887  2.77519  2.98518  4.58477  3.61503
          0.03309  3.82079  4.54313  0.61958  0.77255  0.48576  0.95510
    153   2.68324  4.90623  1.75784  2.25602  4.35164  3.15955  3.74182  3.82907  2.68738  3.42520  4.29021  2.79213  2.23543  2.92801  3.18472  2.67924  3.00163  3.44112  5.58298  4.21591    153 - -
          2.68618  4.42225  2.77519  2.73123  3.46354  2.40513  3.72494  3.29354  2.67741  2.69355  4.24690  2.90347  2.73739  3.18146  2.89801  2.37887  2.77519  2.98518  4.58477  3.61503
          0.03309  3.82079  4.54313  0.61958  0.77255  0.48576  0.95510
    154   2.84186  4.82403  2.87101  2.62611  3.98541  3.33305  3.78356  3.60928  2.45079  3.11667  4.14714  3.08495  3.88650  1.32897  2.73551  2.89233  3.13941  3.34253  5.26719  3.95785    154 - -
          2.68618  4.42225  2.77519  2.73123  3.46354  2.40513  3.72494  3.29354  2.67741  2.69355  4.24690  2.90347  2.73739  3.18146  2.89801  2.37887  2.77519  2.98518  4.58477  3.61503
          0.03309  3.82079  4.54313  0.61958  0.77255  0.48576  0.95510
    155   2.83886  4.94601  3.11620  2.60709  4.25928  3.47945  3.58283  3.70183  2.00593  3.20195  4.08845  3.04945  3.89975  2.03982  1.77837  2.85665  3.05008  3.39367  5.32137  4.07322    155 - -
          2.68618  4.42225  2.77519  2.73123  3.46354  2.40513  3.72494  3.29354  2.67741  2.69355  4.24690  2.90347  2.73739  3.18146  2.89801  2.37887  2.77519  2.98518  4.58477  3.61503
          0.03309  3.82079  4.54313  0.61958  0.77255  0.48576  0.95510
    156   2.56580  4.65384  2.76855  2.47978  4.09477  3.20584  3.71488  3.58421  2.46206  3.18509  4.05687  2.94124  3.76804  2.10317  2.81811  1.97913  2.88783  3.22106  5.36750  4.03345    156 - -
          2.68618  4.42225  2.77519  2.73123  3.46354  2.40513  3.72494  3.29354  2.67741  2.69355  4.24690  2.90347  2.73739  3.18146  2.89801  2.37887  2.77519  2.98518  4.58477  3.61503
          0.03309  3.82079  4.54313  0.61958  0.77255  0.48576  0.95510
    157   2.63282  4.72833  2.77587  2.47138  4.10203  3.25884  3.70104  3.57622  2.42852  3.14950  4.04337  2.94853  2.38553  2.06541  2.78274  2.68226  2.93049  3.24115  5.35603  4.04092    157 - -
          2.68618  4.42225  2.77519  2.73123  3.46354  2.40513  3.72494  3.29354  2.67741  2.69355  4.24690  2.90347  2.73739  3.18146  2.89801  2.37887  2.77519  2.98518  4.58477  3.61503
          0.03309  3.82079  4.54313  0.61958  0.77255  0.48576  0.95510
    158   2.84186  4.82403  2.87101  2.62611  3.98541  3.33305  3.78356  3.60928  2.45079  3.11667  4.14714  3.08495  3.88650  1.32897  2.73551  2.89233  3.13941  3.34253  5.26719  3.95785    158 - -
          2.68618  4.42225  2.77519  2.73123  3.46354  2.40513  3.72494  3.29354  2.67741  2.69355  4.24690  2.90347  2.73739  3.18146  2.89801  2.37887  2.77519  2.98518  4.58477  3.61503
          0.03309  3.82079  4.54313  0.61958  0.77255  0.48576  0.95510
    159   2.20906  4.14127  3.25283  2.95460  4.06175  2.93479  4.03511  3.38117  2.96169  3.14406  4.02128  3.18052  3.64584  3.30446  3.27437  1.72912  1.85238  2.94393  5.43359  4.18926    159 - -
          2.68618  4.42225  2.77519  2.73123  3.46354  2.40513  3.72494  3.29354  2.67741  2.69355  4.24690  2.90347  2.73739  3.18146  2.89801  2.37887  2.77519  2.98518  4.58477  3.61503
          0.22483  3.82079  1.71793  0.61958  0.77255  0.48576  0.95510
    160   2.22723  4.13423  3.02206  2.84276  3.83637  2.86931  3.95073  3.33370  2.89708  3.08027  4.04213  3.09788  3.59136  3.27168  3.17955  1.52086  2.69201  2.92570  5.23344  3.92166    160 - -
          2.68618  4.42225  2.77519  2.73123  3.46354  2.40513  3.72494  3.29354  2.67741  2.69355  4.24690  2.90347  2.73739  3.18146  2.89801  2.37887  2.77519  2.98518  4.58477  3.61503
          0.03995  3.63590  4.35825  0.61958  0.77255  0.62236  0.76932
    161   2.89584  4.43830  3.79042  3.44954  3.07045  3.65242  4.17991  2.28970  3.21937  1.24241  3.20387  3.74414  4.14298  3.64693  3.42670  3.22257  3.20949  2.26102  4.84421  3.50844    161 - -
          2.68618  4.42225  2.77519  2.73123  3.46354  2.40513  3.72494  3.29354  2.67741  2.69355  4.24690  2.90347  2.73739  3.18146  2.89801  2.37887  2.77519  2.98518  4.58477  3.61503
          0.03995  3.63590  4.35825  0.61958  0.77255  0.62236  0.76932
    162   2.71571  4.66137  2.77715  2.54706  3.79060  3.21712  3.69591  3.40067  2.39212  2.92594  3.98079  2.99664  3.77989  1.73798  2.67362  2.78332  3.02289  3.15168  5.11768  3.79895    162 - -
          2.68618  4.42225  2.77519  2.73123  3.46354  2.40513  3.72494  3.29354  2.67741  2.69355  4.24690  2.90347  2.73739  3.18146  2.89801  2.37887  2.77519  2.98518  4.58477  3.61503
          0.03995  3.63590  4.35825  0.61958  0.77255  0.62236  0.76932
    163   2.22723  4.13423  3.02206  2.84276  3.83637  2.86931  3.95073  3.33370  2.89708  3.08027  4.04213  3.09788  3.59136  3.27168  3.17955  1.52086  2.69201  2.92570  5.23344  3.92166    163 - -
          2.68618  4.42225  2.77519  2.73123  3.46354  2.40513  3.72494  3.29354  2.67741  2.69355  4.24690  2.90347  2.73739  3.18146  2.89801  2.37887  2.77519  2.98518  4.58477  3.61503
          0.02706  3.62302        *  0.61958  0.77255  0.00000        *
//
HMMER3/b [3.0 | March 2010]
NAME  DNC
LENG  14
ALPH  amino
RF    no
CS    no
MAP   yes
DATE  Sun May 29 21:53:15 2011
NSEQ  18
EFFN  18.000000
CKSUM 3185105891
GA    18.4 18.4;
STATS LOCAL MSV       -5.5168  0.72306
STATS LOCAL VITERBI   -5.8636  0.72306
STATS LOCAL FORWARD   -4.3448  0.72306
HMM          A        C        D        E        F        G        H        I        K        L        M        N        P        Q        R        S        T        V        W        Y   
            m->m     m->i     m->d     i->m     i->i     d->m     d->d
  COMPO   4.27796  6.77101  2.33406  3.97418  2.58088  1.87157  6.53834  2.30809  5.65923  2.65432  4.97692  4.41216  2.62453  5.95915  2.61591  1.91913  3.90051  2.85398  2.63973  6.30545
          2.68618  4.42225  2.77519  2.73123  3.46354  2.40513  3.72494  3.29354  2.67741  2.69355  4.24690  2.90347  2.73739  3.18146  2.89801  2.37887  2.77519  2.98518  4.58477  3.61503
          0.00220  6.51845  7.24079  0.61958  0.77255  0.00000        *
      1   7.41028  8.10236  7.73602  7.81674  0.01474  6.92156  7.04701  7.48830  7.87418  6.50753  7.95455  7.62932  7.48702  7.82750  7.61279  7.51904  7.74379  7.43592  7.15068  5.53135      1 - -
          2.68618  4.42225  2.77519  2.73123  3.46354  2.40513  3.72494  3.29354  2.67741  2.69355  4.24690  2.90347  2.73739  3.18146  2.89801  2.37887  2.77519  2.98518  4.58477  3.61503
          0.00220  6.51845  7.24079  0.61958  0.77255  0.48576  0.95510
      2   5.24625  6.46976  7.40659  6.95924  5.31703  6.72542  7.58003  3.61897  6.88613  0.75576  5.02798  7.06184  6.94383  6.91312  6.92433  6.20000  2.60126  0.91864  7.60606  6.57129      2 - -
          2.68618  4.42225  2.77519  2.73123  3.46354  2.40513  3.72494  3.29354  2.67741  2.69355  4.24690  2.90347  2.73739  3.18146  2.89801  2.37887  2.77519  2.98518  4.58477  3.61503
          0.00220  6.51845  7.24079  0.61958  0.77255  0.48576  0.95510
      3   7.42245  8.24048  7.75824  7.84703  8.41058  6.83638  8.41604  8.79021  8.05067  7.88737  9.19678  8.10174  0.00649  8.34716  7.82684  7.75059  7.88929  8.32062  8.75693  8.64081      3 - -
          2.68618  4.42225  2.77519  2.73123  3.46354  2.40513  3.72494  3.29354  2.67741  2.69355  4.24690  2.90347  2.73739  3.18146  2.89801  2.37887  2.77519  2.98518  4.58477  3.61503
          0.00220  6.51845  7.24079  0.61958  0.77255  0.48576  0.95510
      4   1.94571  5.31590  5.82242  5.21244  2.85518  5.09106  5.42286  2.66772  5.01324  3.50628  2.60214  1.95522  5.45611  5.15811  5.04697  2.73892  1.74248  1.67883  5.93843  4.76074      4 - -
          2.68618  4.42225  2.77519  2.73123  3.46354  2.40513  3.72494  3.29354  2.67741  2.69355  4.24690  2.90347  2.73739  3.18146  2.89801  2.37887  2.77519  2.98518  4.58477  3.61503
          0.00220  6.51845  7.24079  0.61958  0.77255  0.48576  0.95510
      5   5.41712  6.53524  7.59541  7.15699  5.41760  7.23882  8.07005  1.17490  7.17345  0.76850  5.08605  7.42470  7.22302  7.20105  7.26804  6.76238  5.66251  1.61440  7.86692  6.85166      5 - -
          2.68618  4.42225  2.77519  2.73123  3.46354  2.40513  3.72494  3.29354  2.67741  2.69355  4.24690  2.90347  2.73739  3.18146  2.89801  2.37887  2.77519  2.98518  4.58477  3.61503
          0.00220  6.51845  7.24079  0.61958  0.77255  0.48576  0.95510
      6   7.45160  8.26276  7.71817  7.50437  8.28881  6.84097  7.93922  8.50797  6.58567  7.61343  8.83306  7.76810  7.44532  7.47339  0.00893  7.70207  7.75872  8.15598  8.64949  8.33818      6 - -
          2.68618  4.42225  2.77519  2.73123  3.46354  2.40513  3.72494  3.29354  2.67741  2.69355  4.24690  2.90347  2.73739  3.18146  2.89801  2.37887  2.77519  2.98518  4.58477  3.61503
          0.00220  6.51845  7.24079  0.61958  0.77255  0.48576  0.95510
      7   5.40692  7.15720  7.12670  7.20377  7.71759  5.88814  7.85014  7.66074  7.35472  7.16797  8.06865  6.85417  6.70888  7.48482  7.26018  0.02056  5.99597  6.74617  8.61427  7.94340      7 - -
          2.68618  4.42225  2.77519  2.73123  3.46354  2.40513  3.72494  3.29354  2.67741  2.69355  4.24690  2.90347  2.73739  3.18146  2.89801  2.37887  2.77519  2.98518  4.58477  3.61503
          0.00220  6.51845  7.24079  0.61958  0.77255  0.48576  0.95510
      8   7.14743  8.15036  7.71105  7.80136  8.40630  0.00666  8.38950  8.71903  8.02264  7.86119  9.11927  7.98807  7.43923  8.29060  7.80530  7.44598  7.64790  8.16264  8.76059  8.64820      8 - -
          2.68618  4.42225  2.77519  2.73123  3.46354  2.40513  3.72494  3.29354  2.67741  2.69355  4.24690  2.90347  2.73739  3.18146  2.89801  2.37887  2.77519  2.98518  4.58477  3.61503
          0.00220  6.51845  7.24079  0.61958  0.77255  0.48576  0.95510
      9   3.70674  5.58410  1.02362  1.39390  5.19408  1.89529  4.55639  4.81909  3.43169  4.40453  4.99225  3.93498  4.72172  3.76774  3.88670  3.67664  3.91837  4.47535  5.78155  4.98617      9 - -
          2.68618  4.42225  2.77519  2.73123  3.46354  2.40513  3.72494  3.29354  2.67741  2.69355  4.24690  2.90347  2.73739  3.18146  2.89801  2.37887  2.77519  2.98518  4.58477  3.61503
          0.00220  6.51845  7.24079  0.61958  0.77255  0.48576  0.95510
     10   7.91388  8.34591  7.85881  7.94656  7.47465  6.94729  8.19553  8.68772  8.09923  7.70516  9.10640  8.22302  7.57147  8.37951  7.84702  8.28777  8.28084  8.42770  0.00689  7.49866     10 - -
          2.68618  4.42225  2.77519  2.73123  3.46354  2.40513  3.72494  3.29354  2.67741  2.69355  4.24690  2.90347  2.73739  3.18146  2.89801  2.37887  2.77519  2.98518  4.58477  3.61503
          0.00220  6.51845  7.24079  0.61958  0.77255  0.48576  0.95510
     11   5.40692  7.15720  7.12670  7.20377  7.71759  5.88814  7.85014  7.66074  7.35472  7.16797  8.06865  6.85417  6.70888  7.48482  7.26018  0.02056  5.99597  6.74617  8.61427  7.94340     11 - -
          2.68618  4.42225  2.77519  2.73123  3.46354  2.40513  3.72494  3.29354  2.67741  2.69355  4.24690  2.90347  2.73739  3.18146  2.89801  2.37887  2.77519  2.98518  4.58477  3.61503
          0.00220  6.51845  7.24079  0.61958  0.77255  0.48576  0.95510
     12   7.27782  8.33615  0.00996  6.52082  8.33758  6.66677  7.92573  8.63922  7.44084  7.76985  9.04721  7.06215  7.33519  7.48327  7.63494  7.33763  7.66179  8.21795  8.75462  8.40002     12 - -
          2.68618  4.42225  2.77519  2.73123  3.46354  2.40513  3.72494  3.29354  2.67741  2.69355  4.24690  2.90347  2.73739  3.18146  2.89801  2.37887  2.77519  2.98518  4.58477  3.61503
          0.00220  6.51845  7.24079  0.61958  0.77255  0.48576  0.95510
     13   6.54923  7.60773  7.69134  7.65650  6.98801  6.82522  8.22655  0.02095  7.74078  5.57601  6.99272  7.83882  7.40384  8.01374  7.64282  7.28980  6.90556  5.06982  8.46949  7.66199     13 - -
          2.68618  4.42225  2.77519  2.73123  3.46354  2.40513  3.72494  3.29354  2.67741  2.69355  4.24690  2.90347  2.73739  3.18146  2.89801  2.37887  2.77519  2.98518  4.58477  3.61503
          0.00220  6.51845  7.24079  0.61958  0.77255  0.48576  0.95510
     14   7.14743  8.15036  7.71105  7.80136  8.40630  0.00666  8.38950  8.71903  8.02264  7.86119  9.11927  7.98807  7.43923  8.29060  7.80530  7.44598  7.64790  8.16264  8.76059  8.64820     14 - -
          2.68618  4.42225  2.77519  2.73123  3.46354  2.40513  3.72494  3.29354  2.67741  2.69355  4.24690  2.90347  2.73739  3.18146  2.89801  2.37887  2.77519  2.98518  4.58477  3.61503
          0.00148  6.51773        *  0.61958  0.77255  0.00000        *
//
HMMER3/b [3.0 | March 2010]
NAME  G2-Like
LENG  60
ALPH  amino
RF    no
CS    no
MAP   yes
DATE  Sun May 29 21:53:15 2011
NSEQ  11
EFFN  0.824463
CKSUM 1934377062
GA    129.15 129.15;
STATS LOCAL MSV       -8.4095  0.71889
STATS LOCAL VITERBI   -9.0921  0.71889
STATS LOCAL FORWARD   -4.1492  0.71889
HMM          A        C        D        E        F        G        H        I        K        L        M        N        P        Q        R        S        T        V        W        Y   
            m->m     m->i     m->d     i->m     i->i     d->m     d->d
  COMPO   2.63199  4.59553  3.11665  2.76566  3.49554  3.18127  3.18710  2.74232  2.46901  2.31343  3.61446  3.24742  3.46179  3.05315  2.62020  2.85404  3.07670  2.44201  4.23717  3.60354
          2.68618  4.42225  2.77519  2.73123  3.46354  2.40513  3.72494  3.29354  2.67741  2.69355  4.24690  2.90347  2.73739  3.18146  2.89801  2.37887  2.77519  2.98518  4.58477  3.61503
          0.02520  4.08933  4.81168  0.61958  0.77255  0.00000        *
      1   3.12874  5.24061  3.55508  2.86447  4.71973  3.72941  3.65038  4.05845  1.16729  3.48046  4.35319  3.25726  4.09186  2.78283  1.63544  3.11851  3.28695  3.73874  5.50327  4.34984      1 - -
          2.68618  4.42225  2.77519  2.73123  3.46354  2.40513  3.72494  3.29354  2.67741  2.69355  4.24690  2.90347  2.73739  3.18146  2.89801  2.37887  2.77519  2.98518  4.58477  3.61503
          0.02520  4.08933  4.81168  0.61958  0.77255  0.48576  0.95510
      2   3.18361  5.14375  3.37320  2.96095  4.58021  3.64329  3.89859  4.02462  0.77540  3.54501  4.49999  3.37381  4.13260  3.08152  2.49794  3.21448  3.42329  3.72209  5.54946  4.39614      2 - -
          2.68618  4.42225  2.77519  2.73123  3.46354  2.40513  3.72494  3.29354  2.67741  2.69355  4.24690  2.90347  2.73739  3.18146  2.89801  2.37887  2.77519  2.98518  4.58477  3.61503
          0.02520  4.08933  4.81168  0.61958  0.77255  0.48576  0.95510
      3   2.17177  4.26713  3.62640  3.08087  3.47960  3.54310  3.96275  2.63592  3.01372  2.46430  2.76465  3.42878  2.77322  3.31652  3.33630  2.83832  2.85050  1.97657  4.97715  3.75597      3 - -
          2.68618  4.42225  2.77519  2.73123  3.46354  2.40513  3.72494  3.29354  2.67741  2.69355  4.24690  2.90347  2.73739  3.18146  2.89801  2.37887  2.77519  2.98518  4.58477  3.61503
          0.02520  4.08933  4.81168  0.61958  0.77255  0.48576  0.95510
      4   3.11703  5.22537  3.51331  2.85334  4.69395  3.71443  3.65937  4.04194  1.08433  3.47383  4.34894  3.25080  4.08672  2.79441  1.80851  3.10965  3.28209  3.72265  5.50281  4.34239      4 - -
          2.68618  4.42225  2.77519  2.73123  3.46354  2.40513  3.72494  3.29354  2.67741  2.69355  4.24690  2.90347  2.73739  3.18146  2.89801  2.37887  2.77519  2.98518  4.58477  3.61503
          0.02520  4.08933  4.81168  0.61958  0.77255  0.48576  0.95510
      5   2.98277  4.47149  4.42140  4.09645  3.71826  3.94352  4.86382  2.06549  3.96769  2.37080  3.65532  4.25009  4.49577  4.31424  4.15860  3.46486  3.34144  0.78944  5.53764  4.28056      5 - -
          2.68618  4.42225  2.77519  2.73123  3.46354  2.40513  3.72494  3.29354  2.67741  2.69355  4.24690  2.90347  2.73739  3.18146  2.89801  2.37887  2.77519  2.98518  4.58477  3.61503
          0.02520  4.08933  4.81168  0.61958  0.77255  0.48576  0.95510
      6   2.77971  4.92591  1.33734  2.44867  4.23876  3.34628  3.87870  3.42774  2.81904  3.24842  4.19887  2.97477  3.91551  3.07205  3.30649  2.81279  3.08737  2.43793  5.60222  4.21344      6 - -
          2.68618  4.42225  2.77519  2.73123  3.46354  2.40513  3.72494  3.29354  2.67741  2.69355  4.24690  2.90347  2.73739  3.18146  2.89801  2.37887  2.77519  2.98518  4.58477  3.61503
          0.02520  4.08933  4.81168  0.61958  0.77255  0.48576  0.95510
      7   3.72136  5.01415  4.43905  4.20258  2.92254  3.98703  4.19358  3.76018  3.92331  3.11519  4.38296  4.30936  4.52389  4.29952  4.01162  3.92279  4.03395  3.65630  0.54214  2.91418      7 - -
          2.68618  4.42225  2.77519  2.73123  3.46354  2.40513  3.72494  3.29354  2.67741  2.69355  4.24690  2.90347  2.73739  3.18146  2.89801  2.37887  2.77519  2.98518  4.58477  3.61503
          0.02520  4.08933  4.81168  0.61958  0.77255  0.48576  0.95510
      8   2.53701  4.41091  3.22107  2.69284  3.71922  3.39101  3.73761  3.11343  2.63865  2.79704  3.64457  3.12715  3.82610  2.98824  3.02643  2.33142  1.78659  2.83756  5.00992  3.81871      8 - -
          2.68618  4.42225  2.77519  2.73123  3.46354  2.40513  3.72494  3.29354  2.67741  2.69355  4.24690  2.90347  2.73739  3.18146  2.89801  2.37887  2.77519  2.98518  4.58477  3.61503
          0.02520  4.08933  4.81168  0.61958  0.77255  0.48576  0.95510
      9   2.52655  4.36914  3.55369  3.20109  3.90582  3.28904  4.20247  3.03161  3.14413  2.86062  3.90268  3.46107  1.39048  3.50679  3.44344  2.73103  2.93578  2.15413  5.39946  4.14349      9 - -
          2.68618  4.42225  2.77519  2.73123  3.46354  2.40513  3.72494  3.29354  2.67741  2.69355  4.24690  2.90347  2.73739  3.18146  2.89801  2.37887  2.77519  2.98518  4.58477  3.61503
          0.02520  4.08933  4.81168  0.61958  0.77255  0.48576  0.95510
     10   3.15633  5.29546  2.60187  0.75195  4.67157  3.42662  4.03960  4.16968  2.94892  3.75426  4.72462  3.07881  4.04329  3.25446  3.37606  3.11997  3.46414  3.83327  5.80199  4.53153     10 - -
          2.68618  4.42225  2.77519  2.73123  3.46354  2.40513  3.72494  3.29354  2.67741  2.69355  4.24690  2.90347  2.73739  3.18146  2.89801  2.37887  2.77519  2.98518  4.58477  3.61503
          0.02520  4.08933  4.81168  0.61958  0.77255  0.48576  0.95510
     11   3.40712  4.80816  4.53691  4.18309  3.23236  4.25518  4.77132  2.45358  3.94883  0.64773  3.19706  4.43755  4.65664  4.26471  4.08722  3.85958  3.69338  2.54622  5.18470  3.95630     11 - -
          2.68618  4.42225  2.77519  2.73123  3.46354  2.40513  3.72494  3.29354  2.67741  2.69355  4.24690  2.90347  2.73739  3.18146  2.89801  2.37887  2.77519  2.98518  4.58477  3.61503
          0.02520  4.08933  4.81168  0.61958  0.77255  0.48576  0.95510
     12   3.26144  5.03079  3.36497  3.15192  3.45877  3.64986  0.75695  3.99823  2.99008  3.46236  4.52652  3.55033  4.21691  3.52251  3.24003  3.33175  3.57442  3.72945  4.91964  3.40461     12 - -
          2.68618  4.42225  2.77519  2.73123  3.46354  2.40513  3.72494  3.29354  2.67741  2.69355  4.24690  2.90347  2.73739  3.18146  2.89801  2.37887  2.77519  2.98518  4.58477  3.61503
          0.02520  4.08933  4.81168  0.61958  0.77255  0.48576  0.95510
     13   3.07139  5.23945  3.45996  2.78432  4.69754  3.70089  3.62629  4.03984  1.66867  3.46297  4.31684  3.20071  4.05647  2.26287  1.37302  3.05348  3.23128  3.71032  5.50095  4.32475     13 - -
          2.68618  4.42225  2.77519  2.73123  3.46354  2.40513  3.72494  3.29354  2.67741  2.69355  4.24690  2.90347  2.73739  3.18146  2.89801  2.37887  2.77519  2.98518  4.58477  3.61503
          0.02520  4.08933  4.81168  0.61958  0.77255  0.48576  0.95510
     14   3.06652  5.24606  3.45859  2.77725  4.70865  3.69899  3.62272  4.05080  1.58055  3.46958  4.32037  3.19572  4.05276  2.26246  1.44781  3.04633  3.22624  3.71775  5.50464  4.32678     14 - -
          2.68618  4.42225  2.77519  2.73123  3.46354  2.40513  3.72494  3.29354  2.67741  2.69355  4.24690  2.90347  2.73739  3.18146  2.89801  2.37887  2.77519  2.98518  4.58477  3.61503
          0.02520  4.08933  4.81168  0.61958  0.77255  0.48576  0.95510
     15   3.54751  4.88723  4.53705  4.29751  0.71392  4.17643  3.99239  3.05009  4.20046  2.37223  3.75104  4.27039  4.63374  4.30968  4.26630  3.80288  3.85058  3.05592  4.18610  2.52960     15 - -
          2.68618  4.42225  2.77519  2.73123  3.46354  2.40513  3.72494  3.29354  2.67741  2.69355  4.24690  2.90347  2.73739  3.18146  2.89801  2.37887  2.77519  2.98518  4.58477  3.61503
          0.02520  4.08933  4.81168  0.61958  0.77255  0.48576  0.95510
     16   2.98277  4.47149  4.42140  4.09645  3.71826  3.94352  4.86382  2.06549  3.96769  2.37080  3.65532  4.25009  4.49577  4.31424  4.15860  3.46486  3.34144  0.78944  5.53764  4.28056     16 - -
          2.68618  4.42225  2.77519  2.73123  3.46354  2.40513  3.72494  3.29354  2.67741  2.69355  4.24690  2.90347  2.73739  3.18146  2.89801  2.37887  2.77519  2.98518  4.58477  3.61503
          0.02520  4.08933  4.81168  0.61958  0.77255  0.48576  0.95510
     17   2.31480  5.00651  2.73110  2.25269  4.35306  3.38563  3.71217  3.76312  2.43541  3.33528  4.17539  2.93609  3.87634  1.63623  2.83160  2.76134  3.01905  3.41372  5.53893  4.19802     17 - -
          2.68618  4.42225  2.77519  2.73123  3.46354  2.40513  3.72494  3.29354  2.67741  2.69355  4.24690  2.90347  2.73739  3.18146  2.89801  2.37887  2.77519  2.98518  4.58477  3.61503
          0.02520  4.08933  4.81168  0.61958  0.77255  0.48576  0.95510
     18   0.74129  4.31446  3.69611  3.50394  4.28133  3.13198  4.49845  3.44029  3.52615  3.31136  4.32373  3.59445  3.89229  3.84824  3.75780  2.66515  2.95786  3.05655  5.68645  4.51286     18 - -
          2.68618  4.42225  2.77519  2.73123  3.46354  2.40513  3.72494  3.29354  2.67741  2.69355  4.24690  2.90347  2.73739  3.18146  2.89801  2.37887  2.77519  2.98518  4.58477  3.61503
          0.02520  4.08933  4.81168  0.61958  0.77255  0.48576  0.95510
     19   2.98277  4.47149  4.42140  4.09645  3.71826  3.94352  4.86382  2.06549  3.96769  2.37080  3.65532  4.25009  4.49577  4.31424  4.15860  3.46486  3.34144  0.78944  5.53764  4.28056     19 - -
          2.68618  4.42225  2.77519  2.73123  3.46354  2.40513  3.72494  3.29354  2.67741  2.69355  4.24690  2.90347  2.73739  3.18146  2.89801  2.37887  2.77519  2.98518  4.58477  3.61503
          0.02520  4.08933  4.81168  0.61958  0.77255  0.48576  0.95510
     20   2.93543  5.36661  2.33480  1.18567  4.68658  3.30397  3.79719  4.19395  2.69621  3.72242  4.57455  2.23862  3.89715  2.96377  3.19170  2.85841  3.22009  3.79117  5.86032  4.41719     20 - -
          2.68618  4.42225  2.77519  2.73123  3.46354  2.40513  3.72494  3.29354  2.67741  2.69355  4.24690  2.90347  2.73739  3.18146  2.89801  2.37887  2.77519  2.98518  4.58477  3.61503
          0.02520  4.08933  4.81168  0.61958  0.77255  0.48576  0.95510
     21   2.94146  5.18800  2.68038  2.24400  4.48313  3.43358  3.76163  3.95505  2.41087  3.47540  4.36190  2.97221  3.95376  1.29529  2.75131  2.91358  3.19336  3.61627  5.61809  4.28450     21 - -
          2.68618  4.42225  2.77519  2.73123  3.46354  2.40513  3.72494  3.29354  2.67741  2.69355  4.24690  2.90347  2.73739  3.18146  2.89801  2.37887  2.77519  2.98518  4.58477  3.61503
          0.02520  4.08933  4.81168  0.61958  0.77255  0.48576  0.95510
     22   3.40712  4.80816  4.53691  4.18309  3.23236  4.25518  4.77132  2.45358  3.94883  0.64773  3.19706  4.43755  4.65664  4.26471  4.08722  3.85958  3.69338  2.54622  5.18470  3.95630     22 - -
          2.68618  4.42225  2.77519  2.73123  3.46354  2.40513  3.72494  3.29354  2.67741  2.69355  4.24690  2.90347  2.73739  3.18146  2.89801  2.37887  2.77519  2.98518  4.58477  3.61503
          0.02520  4.08933  4.81168  0.61958  0.77255  0.48576  0.95510
     23   2.95743  4.70581  3.67518  3.60482  4.73266  0.46117  4.70668  4.39012  3.81529  4.01526  4.99657  3.84023  4.10353  4.12265  4.02256  3.13640  3.45552  3.87652  5.76525  4.84370     23 - -
          2.68618  4.42225  2.77519  2.73123  3.46354  2.40513  3.72494  3.29354  2.67741  2.69355  4.24690  2.90347  2.73739  3.18146  2.89801  2.37887  2.77519  2.98518  4.58477  3.61503
          0.02520  4.08933  4.81168  0.61958  0.77255  0.48576  0.95510
     24   3.15265  4.44845  4.91808  4.42745  3.63212  4.53446  5.13545  1.23170  4.31945  2.12341  3.42821  4.63339  4.83749  4.57943  4.50961  3.93024  3.41901  1.14249  5.61906  4.41394     24 - -
          2.68618  4.42225  2.77519  2.73123  3.46354  2.40513  3.72494  3.29354  2.67741  2.69355  4.24690  2.90347  2.73739  3.18146  2.89801  2.37887  2.77519  2.98518  4.58477  3.61503
          0.02520  4.08933  4.81168  0.61958  0.77255  0.48576  0.95510
     25   3.23760  5.38217  0.65066  2.49710  4.79184  3.38854  4.14224  4.43260  3.27046  4.00419  4.99233  3.06240  4.05708  3.38543  3.81215  3.17908  3.58261  4.05034  5.91664  4.63573     25 - -
          2.68618  4.42225  2.77519  2.73123  3.46354  2.40513  3.72494  3.29354  2.67741  2.69355  4.24690  2.90347  2.73739  3.18146  2.89801  2.37887  2.77519  2.98518  4.58477  3.61503
          0.02520  4.08933  4.81168  0.61958  0.77255  0.48576  0.95510
     26   3.02746  5.21533  3.16148  2.67910  4.61642  3.60895  3.66991  4.01320  1.16424  3.46710  4.33422  3.13105  4.02501  2.27892  2.28024  3.00860  3.22060  3.68017  5.53259  4.30637     26 - -
          2.68618  4.42225  2.77519  2.73123  3.46354  2.40513  3.72494  3.29354  2.67741  2.69355  4.24690  2.90347  2.73739  3.18146  2.89801  2.37887  2.77519  2.98518  4.58477  3.61503
          0.02520  4.08933  4.81168  0.61958  0.77255  0.48576  0.95510
     27   0.74129  4.31446  3.69611  3.50394  4.28133  3.13198  4.49845  3.44029  3.52615  3.31136  4.32373  3.59445  3.89229  3.84824  3.75780  2.66515  2.95786  3.05655  5.68645  4.51286     27 - -
          2.68618  4.42225  2.77519  2.73123  3.46354  2.40513  3.72494  3.29354  2.67741  2.69355  4.24690  2.90347  2.73739  3.18146  2.89801  2.37887  2.77519  2.98518  4.58477  3.61503
          0.02520  4.08933  4.81168  0.61958  0.77255  0.48576  0.95510
     28   3.12142  4.44566  4.82533  4.34165  3.63245  4.45044  5.06707  1.53334  4.22449  2.14573  3.44397  4.55252  4.78529  4.50287  4.42633  3.84793  3.39578  0.95112  5.59627  4.37723     28 - -
          2.68618  4.42225  2.77519  2.73123  3.46354  2.40513  3.72494  3.29354  2.67741  2.69355  4.24690  2.90347  2.73739  3.18146  2.89801  2.37887  2.77519  2.98518  4.58477  3.61503
          0.02520  4.08933  4.81168  0.61958  0.77255  0.48576  0.95510
     29   3.06540  4.78077  3.69689  3.57113  4.53888  3.45627  4.62621  4.14592  3.64816  3.74677  4.80937  3.85349  0.50781  4.03017  3.86450  3.24085  3.52501  3.76549  5.66037  4.66418     29 - -
          2.68618  4.42225  2.77519  2.73123  3.46354  2.40513  3.72494  3.29354  2.67741  2.69355  4.24690  2.90347  2.73739  3.18146  2.89801  2.37887  2.77519  2.98518  4.58477  3.61503
          0.02520  4.08933  4.81168  0.61958  0.77255  0.48576  0.95510
     30   2.63396  4.70995  2.98107  2.65350  4.29831  3.29475  3.84783  3.73200  2.10813  3.34556  4.19648  3.09024  3.86768  3.03401  2.89288  1.36561  2.97166  3.34066  5.52630  4.22738     30 - -
          2.68618  4.42225  2.77519  2.73123  3.46354  2.40513  3.72494  3.29354  2.67741  2.69355  4.24690  2.90347  2.73739  3.18146  2.89801  2.37887  2.77519  2.98518  4.58477  3.61503
          0.02520  4.08933  4.81168  0.61958  0.77255  0.48576  0.95510
     31   3.15255  5.21704  3.60210  2.91233  4.68907  3.74152  3.66762  4.03061  1.63654  3.46481  4.35045  3.29047  4.11036  2.80637  1.13727  3.15296  3.31225  3.72183  5.49119  4.34722     31 - -
          2.68618  4.42225  2.77519  2.73123  3.46354  2.40513  3.72494  3.29354  2.67741  2.69355  4.24690  2.90347  2.73739  3.18146  2.89801  2.37887  2.77519  2.98518  4.58477  3.61503
          0.02520  4.08933  4.81168  0.61958  0.77255  0.48576  0.95510
     32   3.20327  4.56905  4.63303  4.26147  3.52939  4.29250  4.95431  0.84352  4.09388  2.07685  3.43696  4.47724  4.70786  4.42323  4.26642  3.81356  3.50062  1.87677  5.46128  4.21477     32 - -
          2.68618  4.42225  2.77519  2.73123  3.46354  2.40513  3.72494  3.29354  2.67741  2.69355  4.24690  2.90347  2.73739  3.18146  2.89801  2.37887  2.77519  2.98518  4.58477  3.61503
          0.02520  4.08933  4.81168  0.61958  0.77255  0.48576  0.95510
     33   3.40712  4.80816  4.53691  4.18309  3.23236  4.25518  4.77132  2.45358  3.94883  0.64773  3.19706  4.43755  4.65664  4.26471  4.08722  3.85958  3.69338  2.54622  5.18470  3.95630     33 - -
          2.68618  4.42225  2.77519  2.73123  3.46354  2.40513  3.72494  3.29354  2.67741  2.69355  4.24690  2.90347  2.73739  3.18146  2.89801  2.37887  2.77519  2.98518  4.58477  3.61503
          0.02520  4.08933  4.81168  0.61958  0.77255  0.48576  0.95510
     34   3.15633  5.29546  2.60187  0.75195  4.67157  3.42662  4.03960  4.16968  2.94892  3.75426  4.72462  3.07881  4.04329  3.25446  3.37606  3.11997  3.46414  3.83327  5.80199  4.53153     34 - -
          2.68618  4.42225  2.77519  2.73123  3.46354  2.40513  3.72494  3.29354  2.67741  2.69355  4.24690  2.90347  2.73739  3.18146  2.89801  2.37887  2.77519  2.98518  4.58477  3.61503
          0.02520  4.08933  4.81168  0.61958  0.77255  0.48576  0.95510
     35   3.30767  4.61391  4.92806  4.40131  3.23870  4.60566  4.97597  1.40072  4.23632  1.12589  3.05057  4.64401  4.81926  4.41069  4.37140  3.98326  3.54513  2.00219  5.30849  4.17690     35 - -
          2.68618  4.42225  2.77519  2.73123  3.46354  2.40513  3.72494  3.29354  2.67741  2.69355  4.24690  2.90347  2.73739  3.18146  2.89801  2.37887  2.77519  2.98518  4.58477  3.61503
          0.02520  4.08933  4.81168  0.61958  0.77255  0.48576  0.95510
     36   3.15364  4.67098  4.28969  3.90491  3.32179  4.00006  4.58999  2.51994  3.65959  1.88828  1.01570  4.15399  4.46646  4.02977  3.83834  3.52292  3.46565  2.55019  5.18838  3.96685     36 - -
          2.68618  4.42225  2.77519  2.73123  3.46354  2.40513  3.72494  3.29354  2.67741  2.69355  4.24690  2.90347  2.73739  3.18146  2.89801  2.37887  2.77519  2.98518  4.58477  3.61503
          0.02520  4.08933  4.81168  0.61958  0.77255  0.48576  0.95510
     37   2.73185  4.98409  2.67972  2.40691  4.44014  1.91700  3.74788  3.89029  2.12070  3.44349  4.26574  2.21730  3.85857  2.90396  2.91992  2.73423  3.01843  3.49697  5.61461  4.26228     37 - -
          2.68618  4.42225  2.77519  2.73123  3.46354  2.40513  3.72494  3.29354  2.67741  2.69355  4.24690  2.90347  2.73739  3.18146  2.89801  2.37887  2.77519  2.98518  4.58477  3.61503
          0.02520  4.08933  4.81168  0.61958  0.77255  0.48576  0.95510
     38   3.15073  4.44730  4.91461  4.42401  3.63418  4.53143  5.13300  1.26225  4.31612  2.12734  3.43077  4.63012  4.83560  4.57702  4.50702  3.92704  3.41729  1.11495  5.61925  4.41322     38 - -
          2.68618  4.42225  2.77519  2.73123  3.46354  2.40513  3.72494  3.29354  2.67741  2.69355  4.24690  2.90347  2.73739  3.18146  2.89801  2.37887  2.77519  2.98518  4.58477  3.61503
          0.02520  4.08933  4.81168  0.61958  0.77255  0.48576  0.95510
     39   2.74362  5.24351  1.93203  1.88499  4.55093  3.32947  3.22209  4.03625  2.32973  3.53205  4.31099  2.79371  2.92735  2.77922  2.99561  2.68416  2.99089  3.61754  5.68483  4.25364     39 - -
          2.68618  4.42225  2.77519  2.73123  3.46354  2.40513  3.72494  3.29354  2.67741  2.69355  4.24690  2.90347  2.73739  3.18146  2.89801  2.37887  2.77519  2.98518  4.58477  3.61503
          0.02520  4.08933  4.81168  0.61958  0.77255  0.48576  0.95510
     40   2.22701  2.22388  3.80582  3.42234  4.14122  1.82186  4.31458  3.53571  3.37419  3.25252  4.09495  3.45751  3.73874  3.64371  3.64110  1.70881  2.71247  3.04994  5.53415  4.34817     40 - -
          2.68618  4.42225  2.77519  2.73123  3.46354  2.40513  3.72494  3.29354  2.67741  2.69355  4.24690  2.90347  2.73739  3.18146  2.89801  2.37887  2.77519  2.98518  4.58477  3.61503
          0.02520  4.08933  4.81168  0.61958  0.77255  0.48576  0.95510
     41   3.40712  4.80816  4.53691  4.18309  3.23236  4.25518  4.77132  2.45358  3.94883  0.64773  3.19706  4.43755  4.65664  4.26471  4.08722  3.85958  3.69338  2.54622  5.18470  3.95630     41 - -
          2.68618  4.42225  2.77519  2.73123  3.46354  2.40513  3.72494  3.29354  2.67741  2.69355  4.24690  2.90347  2.73739  3.18146  2.89801  2.37887  2.77519  2.98518  4.58477  3.61503
          0.02520  4.08933  4.81168  0.61958  0.77255  0.48576  0.95510
     42   2.54447  4.38810  3.63708  3.40617  4.17666  3.21849  4.40482  3.33101  3.35345  3.18663  4.22752  3.57573  3.94139  3.73850  3.59787  2.74874  0.85093  3.00193  5.59488  4.39502     42 - -
          2.68618  4.42225  2.77519  2.73123  3.46354  2.40513  3.72494  3.29354  2.67741  2.69355  4.24690  2.90347  2.73739  3.18146  2.89801  2.37887  2.77519  2.98518  4.58477  3.61503
          0.02520  4.08933  4.81168  0.61958  0.77255  0.48576  0.95510
     43   3.26595  5.07924  3.78025  3.25259  4.48966  3.70520  4.00435  4.05111  2.35585  3.52776  4.52689  3.59329  4.20142  3.21794  0.69247  3.34254  3.51979  3.76680  5.48719  4.37494     43 - -
          2.68618  4.42225  2.77519  2.73123  3.46354  2.40513  3.72494  3.29354  2.67741  2.69355  4.24690  2.90347  2.73739  3.18146  2.89801  2.37887  2.77519  2.98518  4.58477  3.61503
          0.02520  4.08933  4.81168  0.61958  0.77255  0.48576  0.95510
     44   2.92067  5.13636  2.66299  2.02759  4.17368  3.43012  1.53129  3.88486  2.50659  3.42549  4.30453  2.96753  3.94875  2.95453  2.87852  2.89996  3.17367  3.55276  5.44341  4.02943     44 - -
          2.68618  4.42225  2.77519  2.73123  3.46354  2.40513  3.72494  3.29354  2.67741  2.69355  4.24690  2.90347  2.73739  3.18146  2.89801  2.37887  2.77519  2.98518  4.58477  3.61503
          0.02520  4.08933  4.81168  0.61958  0.77255  0.48576  0.95510
     45   2.91900  4.91320  2.85261  2.76286  4.31255  3.34223  4.11892  4.07578  3.04428  3.69925  4.65738  0.82450  4.00713  3.39661  3.40242  2.98075  3.31081  3.67562  5.59368  4.24885     45 - -
          2.68618  4.42225  2.77519  2.73123  3.46354  2.40513  3.72494  3.29354  2.67741  2.69355  4.24690  2.90347  2.73739  3.18146  2.89801  2.37887  2.77519  2.98518  4.58477  3.61503
          0.02520  4.08933  4.81168  0.61958  0.77255  0.48576  0.95510
     46   3.15073  4.44730  4.91461  4.42401  3.63418  4.53143  5.13300  1.26225  4.31612  2.12734  3.43077  4.63012  4.83560  4.57702  4.50702  3.92704  3.41729  1.11495  5.61925  4.41322     46 - -
          2.68618  4.42225  2.77519  2.73123  3.46354  2.40513  3.72494  3.29354  2.67741  2.69355  4.24690  2.90347  2.73739  3.18146  2.89801  2.37887  2.77519  2.98518  4.58477  3.61503
          0.02520  4.08933  4.81168  0.61958  0.77255  0.48576  0.95510
     47   0.74129  4.31446  3.69611  3.50394  4.28133  3.13198  4.49845  3.44029  3.52615  3.31136  4.32373  3.59445  3.89229  3.84824  3.75780  2.66515  2.95786  3.05655  5.68645  4.51286     47 - -
          2.68618  4.42225  2.77519  2.73123  3.46354  2.40513  3.72494  3.29354  2.67741  2.69355  4.24690  2.90347  2.73739  3.18146  2.89801  2.37887  2.77519  2.98518  4.58477  3.61503
          0.02520  4.08933  4.81168  0.61958  0.77255  0.48576  0.95510
     48   2.43538  4.35574  3.41012  3.24168  4.30040  3.08235  4.34259  3.85524  3.33038  3.56052  4.47179  3.42731  3.84023  3.66343  3.60568  0.80537  2.93278  3.34194  5.65638  4.38671     48 - -
          2.68618  4.42225  2.77519  2.73123  3.46354  2.40513  3.72494  3.29354  2.67741  2.69355  4.24690  2.90347  2.73739  3.18146  2.89801  2.37887  2.77519  2.98518  4.58477  3.61503
          0.02520  4.08933  4.81168  0.61958  0.77255  0.48576  0.95510
     49   3.26144  5.03079  3.36497  3.15192  3.45877  3.64986  0.75695  3.99823  2.99008  3.46236  4.52652  3.55033  4.21691  3.52251  3.24003  3.33175  3.57442  3.72945  4.91964  3.40461     49 - -
          2.68618  4.42225  2.77519  2.73123  3.46354  2.40513  3.72494  3.29354  2.67741  2.69355  4.24690  2.90347  2.73739  3.18146  2.89801  2.37887  2.77519  2.98518  4.58477  3.61503
          0.02520  4.08933  4.81168  0.61958  0.77255  0.48576  0.95510
     50   3.40712  4.80816  4.53691  4.18309  3.23236  4.25518  4.77132  2.45358  3.94883  0.64773  3.19706  4.43755  4.65664  4.26471  4.08722  3.85958  3.69338  2.54622  5.18470  3.95630     50 - -
          2.68618  4.42225  2.77519  2.73123  3.46354  2.40513  3.72494  3.29354  2.67741  2.69355  4.24690  2.90347  2.73739  3.18146  2.89801  2.37887  2.77519  2.98518  4.58477  3.61503
          0.02520  4.08933  4.81168  0.61958  0.77255  0.48576  0.95510
     51   3.07245  5.05304  3.06546  2.82942  4.24952  3.52178  3.98761  3.91941  2.63633  3.39945  4.42678  3.28897  4.08190  0.89232  2.91379  3.11361  3.37187  3.63718  5.48522  4.19588     51 - -
          2.68618  4.42225  2.77519  2.73123  3.46354  2.40513  3.72494  3.29354  2.67741  2.69355  4.24690  2.90347  2.73739  3.18146  2.89801  2.37887  2.77519  2.98518  4.58477  3.61503
          0.02520  4.08933  4.81168  0.61958  0.77255  0.48576  0.95510
     52   3.18361  5.14375  3.37320  2.96095  4.58021  3.64329  3.89859  4.02462  0.77540  3.54501  4.49999  3.37381  4.13260  3.08152  2.49794  3.21448  3.42329  3.72209  5.54946  4.39614     52 - -
          2.68618  4.42225  2.77519  2.73123  3.46354  2.40513  3.72494  3.29354  2.67741  2.69355  4.24690  2.90347  2.73739  3.18146  2.89801  2.37887  2.77519  2.98518  4.58477  3.61503
          0.02520  4.08933  4.81168  0.61958  0.77255  0.48576  0.95510
     53   3.57506  4.97555  4.16559  3.94041  2.33533  4.08841  3.74187  3.55581  3.79208  2.95237  4.20908  4.00075  4.55940  4.04494  3.92908  3.68808  3.86404  3.43724  3.98573  0.66942     53 - -
          2.68618  4.42225  2.77519  2.73123  3.46354  2.40513  3.72494  3.29354  2.67741  2.69355  4.24690  2.90347  2.73739  3.18146  2.89801  2.37887  2.77519  2.98518  4.58477  3.61503
          0.02520  4.08933  4.81168  0.61958  0.77255  0.48576  0.95510
     54   3.26595  5.07924  3.78025  3.25259  4.48966  3.70520  4.00435  4.05111  2.35585  3.52776  4.52689  3.59329  4.20142  3.21794  0.69247  3.34254  3.51979  3.76680  5.48719  4.37494     54 - -
          2.68618  4.42225  2.77519  2.73123  3.46354  2.40513  3.72494  3.29354  2.67741  2.69355  4.24690  2.90347  2.73739  3.18146  2.89801  2.37887  2.77519  2.98518  4.58477  3.61503
          0.02520  4.08933  4.81168  0.61958  0.77255  0.48576  0.95510
     55   2.62195  4.36225  3.55200  3.01958  3.48218  3.55069  3.93790  2.74960  2.92006  2.12063  2.75361  3.39244  3.99306  3.26299  3.24899  1.80267  2.89490  2.56312  5.00327  3.74947     55 - -
          2.68618  4.42225  2.77519  2.73123  3.46354  2.40513  3.72494  3.29354  2.67741  2.69355  4.24690  2.90347  2.73739  3.18146  2.89801  2.37887  2.77519  2.98518  4.58477  3.61503
          0.02520  4.08933  4.81168  0.61958  0.77255  0.48576  0.95510
     56   3.16457  4.90268  3.54860  3.15853  2.49368  3.86163  1.39699  3.53743  2.98086  2.99342  4.05956  3.48156  4.27257  3.38589  3.26399  3.22304  3.40114  3.33179  4.11444  1.97416     56 - -
          2.68618  4.42225  2.77519  2.73123  3.46354  2.40513  3.72494  3.29354  2.67741  2.69355  4.24690  2.90347  2.73739  3.18146  2.89801  2.37887  2.77519  2.98518  4.58477  3.61503
          0.02520  4.08933  4.81168  0.61958  0.77255  0.48576  0.95510
     57   2.97276  4.87442  3.61238  2.98309  3.95692  3.69462  3.78889  3.36344  2.22363  2.30295  3.93733  3.36334  4.09716  2.99266  1.27331  3.07052  3.19134  3.16717  5.25105  3.98978     57 - -
          2.68618  4.42225  2.77519  2.73123  3.46354  2.40513  3.72494  3.29354  2.67741  2.69355  4.24690  2.90347  2.73739  3.18146  2.89801  2.37887  2.77519  2.98518  4.58477  3.61503
          0.02520  4.08933  4.81168  0.61958  0.77255  0.48576  0.95510
     58   3.13399  5.24493  3.56991  2.87007  4.72740  3.73468  3.64852  4.06325  1.21543  3.48250  4.35515  3.26078  4.09446  2.78044  1.55443  3.12320  3.29009  3.74387  5.50329  4.35256     58 - -
          2.68618  4.42225  2.77519  2.73123  3.46354  2.40513  3.72494  3.29354  2.67741  2.69355  4.24690  2.90347  2.73739  3.18146  2.89801  2.37887  2.77519  2.98518  4.58477  3.61503
          0.02520  4.08933  4.81168  0.61958  0.77255  0.48576  0.95510
     59   2.96124  5.00525  3.25260  2.76853  3.94205  3.60089  1.52188  3.77224  2.22421  3.28485  4.18371  3.20237  4.03229  2.92463  2.04832  2.99207  3.18251  3.47162  5.19962  3.81764     59 - -
          2.68618  4.42225  2.77519  2.73123  3.46354  2.40513  3.72494  3.29354  2.67741  2.69355  4.24690  2.90347  2.73739  3.18146  2.89801  2.37887  2.77519  2.98518  4.58477  3.61503
          0.02520  4.08933  4.81168  0.61958  0.77255  0.48576  0.95510
     60   3.18427  4.50647  4.85927  4.29104  3.20106  4.47054  4.81927  1.77428  4.17113  1.25740  2.28451  4.50985  4.69239  4.29113  4.29017  3.80882  3.41136  1.77232  5.19390  4.11044     60 - -
          2.68618  4.42225  2.77519  2.73123  3.46354  2.40513  3.72494  3.29354  2.67741  2.69355  4.24690  2.90347  2.73739  3.18146  2.89801  2.37887  2.77519  2.98518  4.58477  3.61503
          0.01703  4.08117        *  0.61958  0.77255  0.00000        *
//
HMMER3/b [3.0 | March 2010]
NAME  HRT
LENG  30
ALPH  amino
RF    no
CS    no
MAP   yes
DATE  Sun May 29 21:53:15 2011
NSEQ  9
EFFN  4.460449
CKSUM 1440299899
GA    45.1 45.1;
STATS LOCAL MSV       -7.2924  0.71989
STATS LOCAL VITERBI   -7.4683  0.71989
STATS LOCAL FORWARD   -4.3233  0.71989
HMM          A        C        D        E        F        G        H        I        K        L        M        N        P        Q        R        S        T        V        W        Y   
            m->m     m->i     m->d     i->m     i->i     d->m     d->d
  COMPO   3.01878  2.32043  3.06946  2.70149  4.56991  2.37734  3.19360  3.12439  2.39813  2.92065  3.78583  3.43036  3.19606  3.54683  2.27538  2.99152  2.94616  2.81286  5.30880  4.49804
          2.68618  4.42225  2.77519  2.73123  3.46354  2.40513  3.72494  3.29354  2.67741  2.69355  4.24690  2.90347  2.73739  3.18146  2.89801  2.37887  2.77519  2.98518  4.58477  3.61503
          0.00783  5.24960  5.97195  0.61958  0.77255  0.00000        *
      1   2.64567  5.06760  5.91211  5.39907  4.29587  5.33341  5.90282  1.10304  5.29410  1.39203  4.08677  5.49796  5.57982  5.47238  5.38536  4.72444  4.08623  1.42056  6.25121  5.07507      1 - -
          2.68618  4.42225  2.77519  2.73123  3.46354  2.40513  3.72494  3.29354  2.67741  2.69355  4.24690  2.90347  2.73739  3.18146  2.89801  2.37887  2.77519  2.98518  4.58477  3.61503
          0.00783  5.24960  5.97195  0.61958  0.77255  0.48576  0.95510
      2   4.90475  0.05417  6.25505  6.29887  6.38101  5.07491  6.76132  6.10050  6.29091  5.73393  6.92436  6.16839  5.80953  6.57089  6.14674  5.17054  5.44934  5.66671  7.23085  6.61371      2 - -
          2.68618  4.42225  2.77519  2.73123  3.46354  2.40513  3.72494  3.29354  2.67741  2.69355  4.24690  2.90347  2.73739  3.18146  2.89801  2.37887  2.77519  2.98518  4.58477  3.61503
          0.00783  5.24960  5.97195  0.61958  0.77255  0.48576  0.95510
      3   4.16322  6.31107  3.49759  1.74629  6.20595  0.39578  5.25923  5.87215  4.40128  5.34580  6.28591  4.09201  5.07091  4.49873  4.92644  4.13434  4.58021  5.30472  7.22086  5.97802      3 - -
          2.68618  4.42225  2.77519  2.73123  3.46354  2.40513  3.72494  3.29354  2.67741  2.69355  4.24690  2.90347  2.73739  3.18146  2.89801  2.37887  2.77519  2.98518  4.58477  3.61503
          0.00783  5.24960  5.97195  0.61958  0.77255  0.48576  0.95510
      4   1.60427  4.84079  5.50281  4.94892  2.67805  4.84878  5.31146  2.03659  4.79983  2.83930  3.96186  5.00679  5.17730  4.97466  4.87350  4.19893  3.78024  0.90587  5.77827  4.58295      4 - -
          2.68618  4.42225  2.77519  2.73123  3.46354  2.40513  3.72494  3.29354  2.67741  2.69355  4.24690  2.90347  2.73739  3.18146  2.89801  2.37887  2.77519  2.98518  4.58477  3.61503
          0.00783  5.24960  5.97195  0.61958  0.77255  0.48576  0.95510
      5   3.04843  4.50182  4.59612  4.00440  3.60435  4.16625  4.47482  1.84632  2.76329  2.24410  2.61845  4.17885  4.53359  4.07572  2.60355  3.45769  2.10183  1.81493  5.12056  3.93231      5 - -
          2.68618  4.42225  2.77519  2.73123  3.46354  2.40513  3.72494  3.29354  2.67741  2.69355  4.24690  2.90347  2.73739  3.18146  2.89801  2.37887  2.77519  2.98518  4.58477  3.61503
          0.00783  5.24960  5.97195  0.61958  0.77255  0.48576  0.95510
      6   2.17498  4.86156  4.96594  4.51247  4.13625  4.17595  5.07730  3.26690  4.36661  0.89446  4.06427  4.53652  4.76564  4.59137  4.51151  3.58386  1.51148  3.10771  5.78076  4.62359      6 - -
          2.68618  4.42225  2.77519  2.73123  3.46354  2.40513  3.72494  3.29354  2.67741  2.69355  4.24690  2.90347  2.73739  3.18146  2.89801  2.37887  2.77519  2.98518  4.58477  3.61503
          0.00783  5.24960  5.97195  0.61958  0.77255  0.48576  0.95510
      7   3.03564  5.54864  1.96800  1.73332  4.88951  3.78026  3.98883  4.37650  1.95761  3.85207  4.59249  3.24654  2.73824  3.08887  3.23335  2.29635  3.26907  3.93747  5.98177  3.02871      7 - -
          2.68618  4.42225  2.77519  2.73123  3.46354  2.40513  3.72494  3.29354  2.67741  2.69355  4.24690  2.90347  2.73739  3.18146  2.89801  2.37887  2.77519  2.98518  4.58477  3.61503
          0.00783  5.24960  5.97195  0.61958  0.77255  0.48576  0.95510
      8   4.11199  6.83690  0.71709  2.96473  6.15649  4.10023  4.84106  5.85062  4.11220  5.26790  6.23064  1.15001  4.82892  4.04535  4.88376  3.92185  4.46289  5.32976  7.34593  5.70773      8 - -
          2.68618  4.42225  2.77519  2.73123  3.46354  2.40513  3.72494  3.29354  2.67741  2.69355  4.24690  2.90347  2.73739  3.18146  2.89801  2.37887  2.77519  2.98518  4.58477  3.61503
          0.00783  5.24960  5.97195  0.61958  0.77255  0.48576  0.95510
      9   3.60572  5.42662  5.00163  4.89280  5.34332  0.30533  5.75168  4.81868  4.87492  4.40876  2.30239  4.85066  5.02638  5.19520  5.01711  3.82489  4.13300  4.40373  6.74953  5.61165      9 - -
          2.68618  4.42225  2.77519  2.73123  3.46354  2.40513  3.72494  3.29354  2.67741  2.69355  4.24690  2.90347  2.73739  3.18146  2.89801  2.37887  2.77519  2.98518  4.58477  3.61503
          0.12437  5.24960  2.19192  0.61958  0.77255  0.48576  0.95510
     10   3.05365  4.58470  4.46080  3.90003  3.73666  4.10741  4.52556  2.13880  3.79011  1.81314  3.71901  4.12456  4.52674  4.03530  4.00428  1.35352  2.08921  2.73620  5.27229  4.07772     10 - -
          2.68618  4.42225  2.77519  2.73123  3.46354  2.40513  3.72494  3.29354  2.67741  2.69355  4.24690  2.90347  2.73739  3.18146  2.89801  2.37887  2.77519  2.98518  4.58477  3.61503
          0.00879  5.13402  5.85637  0.61958  0.77255  0.32271  1.28803
     11   3.02195  4.68896  3.99520  3.42528  3.81924  4.02386  4.28852  2.42297  3.36687  2.89786  3.79673  3.80304  1.91879  3.65943  2.55967  2.50360  2.20500  2.38395  5.27950  2.58530     11 - -
          2.68618  4.42225  2.77519  2.73123  3.46354  2.40513  3.72494  3.29354  2.67741  2.69355  4.24690  2.90347  2.73739  3.18146  2.89801  2.37887  2.77519  2.98518  4.58477  3.61503
          0.00783  5.24960  5.97195  0.61958  0.77255  0.48576  0.95510
     12   4.90475  0.05417  6.25505  6.29887  6.38101  5.07491  6.76132  6.10050  6.29091  5.73393  6.92436  6.16839  5.80953  6.57089  6.14674  5.17054  5.44934  5.66671  7.23085  6.61371     12 - -
          2.68618  4.42225  2.77519  2.73123  3.46354  2.40513  3.72494  3.29354  2.67741  2.69355  4.24690  2.90347  2.73739  3.18146  2.89801  2.37887  2.77519  2.98518  4.58477  3.61503
          0.00783  5.24960  5.97195  0.61958  0.77255  0.48576  0.95510
     13   3.03429  5.47208  3.31213  2.28675  4.80121  3.81055  3.98530  4.26343  1.75874  2.74140  4.52093  3.28900  4.20149  3.09124  2.38632  2.37203  1.70743  3.85495  5.90839  4.52583     13 - -
          2.68618  4.42225  2.77519  2.73123  3.46354  2.40513  3.72494  3.29354  2.67741  2.69355  4.24690  2.90347  2.73739  3.18146  2.89801  2.37887  2.77519  2.98518  4.58477  3.61503
          0.00783  5.24960  5.97195  0.61958  0.77255  0.48576  0.95510
     14   3.00181  5.48704  3.25918  2.23418  4.82559  3.77643  3.96014  4.30308  1.91536  2.58452  4.53053  2.43531  4.16928  3.05984  2.15708  2.31158  2.25739  3.87442  5.92153  4.52014     14 - -
          2.68618  4.42225  2.77519  2.73123  3.46354  2.40513  3.72494  3.29354  2.67741  2.69355  4.24690  2.90347  2.73739  3.18146  2.89801  2.37887  2.77519  2.98518  4.58477  3.61503
          0.00783  5.24960  5.97195  0.61958  0.77255  0.48576  0.95510
     15   2.99213  5.49469  2.53793  2.11576  4.83608  3.76424  3.95356  4.31963  2.16144  3.79830  2.93804  3.23292  4.15907  2.34779  3.18253  1.82430  2.25948  3.88340  5.92934  4.52026     15 - -
          2.68618  4.42225  2.77519  2.73123  3.46354  2.40513  3.72494  3.29354  2.67741  2.69355  4.24690  2.90347  2.73739  3.18146  2.89801  2.37887  2.77519  2.98518  4.58477  3.61503
          0.00783  5.24960  5.97195  0.61958  0.77255  0.48576  0.95510
     16   1.69985  5.18903  4.97832  4.94904  5.82932  3.95495  5.85687  5.30299  5.06961  5.01077  5.84055  4.69970  0.40546  5.25829  5.17743  3.49657  3.86423  4.51544  7.11043  6.08017     16 - -
          2.68618  4.42225  2.77519  2.73123  3.46354  2.40513  3.72494  3.29354  2.67741  2.69355  4.24690  2.90347  2.73739  3.18146  2.89801  2.37887  2.77519  2.98518  4.58477  3.61503
          0.00783  5.24960  5.97195  0.61958  0.77255  0.48576  0.95510
     17   3.57622  4.88113  5.51701  4.96326  4.06840  4.90451  5.36164  1.87162  4.81650  2.78628  2.57699  5.04533  2.21037  4.99551  4.90079  4.25438  3.82236  0.80825  5.82544  4.64461     17 - -
          2.68618  4.42225  2.77519  2.73123  3.46354  2.40513  3.72494  3.29354  2.67741  2.69355  4.24690  2.90347  2.73739  3.18146  2.89801  2.37887  2.77519  2.98518  4.58477  3.61503
          0.00783  5.24960  5.97195  0.61958  0.77255  0.48576  0.95510
     18   2.31454  5.43720  3.26705  1.71229  4.75807  2.72135  3.97731  2.69023  1.78249  3.73446  4.49138  3.26314  4.17771  3.08477  3.20919  2.31286  3.23421  3.81599  5.89195  4.49995     18 - -
          2.68618  4.42225  2.77519  2.73123  3.46354  2.40513  3.72494  3.29354  2.67741  2.69355  4.24690  2.90347  2.73739  3.18146  2.89801  2.37887  2.77519  2.98518  4.58477  3.61503
          0.00783  5.24960  5.97195  0.61958  0.77255  0.48576  0.95510
     19   2.97323  5.05713  3.27803  2.73782  4.49086  1.33922  3.90517  4.00178  2.21267  3.57967  4.28893  3.25397  4.08920  3.07439  1.96834  2.96739  3.19483  3.65645  5.37721  4.32331     19 - -
          2.68618  4.42225  2.77519  2.73123  3.46354  2.40513  3.72494  3.29354  2.67741  2.69355  4.24690  2.90347  2.73739  3.18146  2.89801  2.37887  2.77519  2.98518  4.58477  3.61503
          0.00783  5.24960  5.97195  0.61958  0.77255  0.48576  0.95510
     20   3.70686  5.66554  4.63197  4.07449  5.66386  4.29853  4.77403  5.13296  3.02980  4.56922  5.44881  4.30001  4.89210  3.94510  0.46787  1.88813  4.06845  4.64133  6.51699  5.40172     20 - -
          2.68618  4.42225  2.77519  2.73123  3.46354  2.40513  3.72494  3.29354  2.67741  2.69355  4.24690  2.90347  2.73739  3.18146  2.89801  2.37887  2.77519  2.98518  4.58477  3.61503
          0.00783  5.24960  5.97195  0.61958  0.77255  0.48576  0.95510
     21   3.50851  5.79531  3.62463  2.15648  5.19911  4.14388  4.26288  4.53533  0.70019  4.05848  4.89225  3.64511  4.56254  3.39017  3.03459  3.48421  3.71797  2.59992  6.17182  4.89427     21 - -
          2.68618  4.42225  2.77519  2.73123  3.46354  2.40513  3.72494  3.29354  2.67741  2.69355  4.24690  2.90347  2.73739  3.18146  2.89801  2.37887  2.77519  2.98518  4.58477  3.61503
          0.00783  5.24960  5.97195  0.61958  0.77255  0.48576  0.95510
     22   5.22624  6.62275  5.82240  5.27333  6.37953  5.20775  5.72231  6.21770  3.98729  5.47841  6.55257  5.49975  5.75103  4.99930  0.08345  5.33821  5.47632  5.89304  6.98168  6.21532     22 - -
          2.68618  4.42225  2.77519  2.73123  3.46354  2.40513  3.72494  3.29354  2.67741  2.69355  4.24690  2.90347  2.73739  3.18146  2.89801  2.37887  2.77519  2.98518  4.58477  3.61503
          0.00783  5.24960  5.97195  0.61958  0.77255  0.48576  0.95510
     23   4.90475  0.05417  6.25505  6.29887  6.38101  5.07491  6.76132  6.10050  6.29091  5.73393  6.92436  6.16839  5.80953  6.57089  6.14674  5.17054  5.44934  5.66671  7.23085  6.61371     23 - -
          2.68618  4.42225  2.77519  2.73123  3.46354  2.40513  3.72494  3.29354  2.67741  2.69355  4.24690  2.90347  2.73739  3.18146  2.89801  2.37887  2.77519  2.98518  4.58477  3.61503
          0.00783  5.24960  5.97195  0.61958  0.77255  0.48576  0.95510
     24   2.30578  5.37711  3.29738  1.38723  4.67576  3.81209  4.03757  4.12238  2.81024  3.67413  4.45707  2.50830  4.22248  3.16261  3.28851  3.03365  2.23499  3.74903  2.51335  4.49514     24 - -
          2.68618  4.42225  2.77519  2.73123  3.46354  2.40513  3.72494  3.29354  2.67741  2.69355  4.24690  2.90347  2.73739  3.18146  2.89801  2.37887  2.77519  2.98518  4.58477  3.61503
          0.00783  5.24960  5.97195  0.61958  0.77255  0.48576  0.95510
     25   3.30477  5.82863  2.22289  1.15269  5.13862  3.88154  4.21015  4.63069  3.04001  2.03700  4.89233  3.34217  4.37122  2.03769  3.56052  3.24008  3.55274  4.20382  6.26389  4.82426     25 - -
          2.68618  4.42225  2.77519  2.73123  3.46354  2.40513  3.72494  3.29354  2.67741  2.69355  4.24690  2.90347  2.73739  3.18146  2.89801  2.37887  2.77519  2.98518  4.58477  3.61503
          0.00783  5.24960  5.97195  0.61958  0.77255  0.48576  0.95510
     26   5.44925  6.68446  5.46569  5.45248  5.25659  5.26542  0.06587  6.44450  5.37280  5.65937  6.91056  5.76155  5.90639  5.88428  5.46313  5.58261  5.84758  6.13006  6.56749  5.20927     26 - -
          2.68618  4.42225  2.77519  2.73123  3.46354  2.40513  3.72494  3.29354  2.67741  2.69355  4.24690  2.90347  2.73739  3.18146  2.89801  2.37887  2.77519  2.98518  4.58477  3.61503
          0.00783  5.24960  5.97195  0.61958  0.77255  0.48576  0.95510
     27   4.38936  6.30800  5.21876  4.09181  6.05716  4.80957  4.46792  5.24149  0.39065  4.49605  5.42160  4.32839  5.10258  3.59456  1.83640  4.35058  4.43273  4.95906  6.37396  5.38992     27 - -
          2.68618  4.42225  2.77519  2.73123  3.46354  2.40513  3.72494  3.29354  2.67741  2.69355  4.24690  2.90347  2.73739  3.18146  2.89801  2.37887  2.77519  2.98518  4.58477  3.61503
          0.00783  5.24960  5.97195  0.61958  0.77255  0.48576  0.95510
     28   4.20844  6.36022  1.72350  3.55600  6.30533  0.38364  5.33164  6.04037  4.62033  5.49702  6.45482  4.10503  5.09723  4.58433  5.24591  4.17330  4.64504  5.42399  7.32078  6.07295     28 - -
          2.68618  4.42225  2.77519  2.73123  3.46354  2.40513  3.72494  3.29354  2.67741  2.69355  4.24690  2.90347  2.73739  3.18146  2.89801  2.37887  2.77519  2.98518  4.58477  3.61503
          0.00783  5.24960  5.97195  0.61958  0.77255  0.48576  0.95510
     29   3.30385  5.41160  3.79696  3.16455  4.68974  4.09243  4.16840  2.49272  1.42985  3.63685  1.77804  3.63035  4.45905  2.33742  2.30910  3.34525  3.50804  3.76757  5.84220  4.58557     29 - -
          2.68618  4.42225  2.77519  2.73123  3.46354  2.40513  3.72494  3.29354  2.67741  2.69355  4.24690  2.90347  2.73739  3.18146  2.89801  2.37887  2.77519  2.98518  4.58477  3.61503
          0.00783  5.24960  5.97195  0.61958  0.77255  0.48576  0.95510
     30   3.58106  5.83427  3.76085  2.16922  5.32575  4.19842  4.30522  4.70636  2.71610  4.15500  4.98611  3.72962  4.62255  3.43257  0.78647  3.56072  2.05084  4.33298  6.22097  4.97859     30 - -
          2.68618  4.42225  2.77519  2.73123  3.46354  2.40513  3.72494  3.29354  2.67741  2.69355  4.24690  2.90347  2.73739  3.18146  2.89801  2.37887  2.77519  2.98518  4.58477  3.61503
          0.00528  5.24705        *  0.61958  0.77255  0.00000        *
//
HMMER3/b [3.0 | March 2010]
NAME  LUFS
LENG  54
ALPH  amino
RF    no
CS    no
MAP   yes
DATE  Sun May 29 21:53:15 2011
NSEQ  4
EFFN  1.011719
CKSUM 540324182
GA    94.2 94.2;
STATS LOCAL MSV       -8.3655  0.71906
STATS LOCAL VITERBI   -8.8100  0.71906
STATS LOCAL FORWARD   -3.8719  0.71906
HMM          A        C        D        E        F        G        H        I        K        L        M        N        P        Q        R        S        T        V        W        Y   
            m->m     m->i     m->d     i->m     i->i     d->m     d->d
  COMPO   2.56714  4.55757  2.76256  2.84067  2.67228  3.04886  3.73817  2.81901  2.88570  2.38009  3.94401  3.24850  3.22013  3.25332  3.32538  2.84944  2.95953  2.65567  3.19725  3.00961
          2.68618  4.42225  2.77519  2.73123  3.46354  2.40513  3.72494  3.29354  2.67741  2.69355  4.24690  2.90347  2.73739  3.18146  2.89801  2.37887  2.77519  2.98518  4.58477  3.61503
          0.02262  4.19624  4.91858  0.61958  0.77255  0.00000        *
      1   3.54028  4.91353  4.70902  4.36249  3.29315  4.38993  4.91843  2.52611  4.12791  0.55887  3.23618  4.60723  4.77723  4.41673  4.24593  4.01805  3.82390  2.64525  5.27673  4.07080      1 - -
          2.68618  4.42225  2.77519  2.73123  3.46354  2.40513  3.72494  3.29354  2.67741  2.69355  4.24690  2.90347  2.73739  3.18146  2.89801  2.37887  2.77519  2.98518  4.58477  3.61503
          0.02262  4.19624  4.91858  0.61958  0.77255  0.48576  0.95510
      2   2.08837  5.23247  1.77906  2.28989  4.64027  3.32084  3.80033  4.11790  2.71402  3.65476  4.46595  1.86854  3.88466  2.95106  3.24967  2.77896  3.11405  3.69502  5.82975  4.39326      2 - -
          2.68618  4.42225  2.77519  2.73123  3.46354  2.40513  3.72494  3.29354  2.67741  2.69355  4.24690  2.90347  2.73739  3.18146  2.89801  2.37887  2.77519  2.98518  4.58477  3.61503
          0.02262  4.19624  4.91858  0.61958  0.77255  0.48576  0.95510
      3   2.75950  4.52782  3.43462  2.04688  3.64984  3.69183  3.97548  2.63163  2.89173  2.02524  3.55682  3.38232  4.08762  3.24317  3.25928  2.97109  3.00083  1.88291  5.17396  3.91871      3 - -
          2.68618  4.42225  2.77519  2.73123  3.46354  2.40513  3.72494  3.29354  2.67741  2.69355  4.24690  2.90347  2.73739  3.18146  2.89801  2.37887  2.77519  2.98518  4.58477  3.61503
          0.02262  4.19624  4.91858  0.61958  0.77255  0.48576  0.95510
      4   3.74886  5.10495  4.33368  4.13454  2.38446  4.22100  3.82068  3.71768  3.98408  3.08469  4.36022  4.14600  4.69211  4.20899  4.09601  3.84824  4.03984  3.60484  4.03678  0.56064      4 - -
          2.68618  4.42225  2.77519  2.73123  3.46354  2.40513  3.72494  3.29354  2.67741  2.69355  4.24690  2.90347  2.73739  3.18146  2.89801  2.37887  2.77519  2.98518  4.58477  3.61503
          0.02262  4.19624  4.91858  0.61958  0.77255  0.48576  0.95510
      5   3.23642  4.51407  5.05818  4.57608  3.69302  4.64915  5.27744  0.98913  4.46833  2.15878  3.47876  4.76957  4.94023  4.72154  4.64701  4.05617  3.50333  1.31657  5.71575  4.51427      5 - -
          2.68618  4.42225  2.77519  2.73123  3.46354  2.40513  3.72494  3.29354  2.67741  2.69355  4.24690  2.90347  2.73739  3.18146  2.89801  2.37887  2.77519  2.98518  4.58477  3.61503
          0.02262  4.19624  4.91858  0.61958  0.77255  0.48576  0.95510
      6   3.77390  5.02101  4.67088  4.33713  1.27023  4.49577  2.38281  3.61992  4.19123  2.96748  4.18098  4.12368  4.79956  4.17782  4.25454  3.84319  3.98686  3.49726  3.67404  1.18557      6 - -
          2.68618  4.42225  2.77519  2.73123  3.46354  2.40513  3.72494  3.29354  2.67741  2.69355  4.24690  2.90347  2.73739  3.18146  2.89801  2.37887  2.77519  2.98518  4.58477  3.61503
          0.02262  4.19624  4.91858  0.61958  0.77255  0.48576  0.95510
      7   3.12494  5.75206  1.06697  1.62883  5.03304  3.31666  3.90874  4.57783  2.98405  4.06122  4.93489  2.77482  3.96720  3.08304  3.61720  2.98444  3.42477  4.13465  6.20264  4.66565      7 - -
          2.68618  4.42225  2.77519  2.73123  3.46354  2.40513  3.72494  3.29354  2.67741  2.69355  4.24690  2.90347  2.73739  3.18146  2.89801  2.37887  2.77519  2.98518  4.58477  3.61503
          0.02262  4.19624  4.91858  0.61958  0.77255  0.48576  0.95510
      8   3.93611  5.08580  4.89066  4.64478  1.23681  4.61409  3.54908  3.58607  4.47263  2.86556  4.16343  4.25584  4.90733  4.35085  4.43896  3.99787  4.15176  3.52086  3.66155  0.96515      8 - -
          2.68618  4.42225  2.77519  2.73123  3.46354  2.40513  3.72494  3.29354  2.67741  2.69355  4.24690  2.90347  2.73739  3.18146  2.89801  2.37887  2.77519  2.98518  4.58477  3.61503
          0.02262  4.19624  4.91858  0.61958  0.77255  0.48576  0.95510
      9   3.54028  4.91353  4.70902  4.36249  3.29315  4.38993  4.91843  2.52611  4.12791  0.55887  3.23618  4.60723  4.77723  4.41673  4.24593  4.01805  3.82390  2.64525  5.27673  4.07080      9 - -
          2.68618  4.42225  2.77519  2.73123  3.46354  2.40513  3.72494  3.29354  2.67741  2.69355  4.24690  2.90347  2.73739  3.18146  2.89801  2.37887  2.77519  2.98518  4.58477  3.61503
          0.02262  4.19624  4.91858  0.61958  0.77255  0.48576  0.95510
     10   2.82969  4.34333  4.18185  3.64586  3.49303  3.91716  4.39015  2.19859  3.53171  1.79673  3.39286  3.91409  4.32775  3.81797  3.78005  3.24716  1.99937  1.57294  5.17082  3.97046     10 - -
          2.68618  4.42225  2.77519  2.73123  3.46354  2.40513  3.72494  3.29354  2.67741  2.69355  4.24690  2.90347  2.73739  3.18146  2.89801  2.37887  2.77519  2.98518  4.58477  3.61503
          0.02262  4.19624  4.91858  0.61958  0.77255  0.48576  0.95510
     11   3.04188  5.22503  3.23128  2.72351  4.46548  3.65412  2.38551  4.01950  1.17524  3.48287  4.34200  3.17792  4.06180  2.85892  2.36656  3.02835  3.23723  3.68535  5.48785  4.20347     11 - -
          2.68618  4.42225  2.77519  2.73123  3.46354  2.40513  3.72494  3.29354  2.67741  2.69355  4.24690  2.90347  2.73739  3.18146  2.89801  2.37887  2.77519  2.98518  4.58477  3.61503
          0.02262  4.19624  4.91858  0.61958  0.77255  0.48576  0.95510
     12   2.67312  4.76003  3.15634  2.59804  4.03582  3.48972  3.70299  3.42038  2.12888  3.04565  3.88504  3.08055  3.89593  2.87395  2.40124  2.02291  2.91030  2.41350  5.29670  4.00606     12 - -
          2.68618  4.42225  2.77519  2.73123  3.46354  2.40513  3.72494  3.29354  2.67741  2.69355  4.24690  2.90347  2.73739  3.18146  2.89801  2.37887  2.77519  2.98518  4.58477  3.61503
          0.02262  4.19624  4.91858  0.61958  0.77255  0.48576  0.95510
     13   2.71977  5.10781  2.27158  2.33315  4.48237  2.44597  3.70772  3.94856  2.17260  3.47669  4.26332  2.87928  3.84629  2.83959  3.02078  1.93060  2.98194  3.54031  5.64986  4.24986     13 - -
          2.68618  4.42225  2.77519  2.73123  3.46354  2.40513  3.72494  3.29354  2.67741  2.69355  4.24690  2.90347  2.73739  3.18146  2.89801  2.37887  2.77519  2.98518  4.58477  3.61503
          0.02262  4.19624  4.91858  0.61958  0.77255  0.48576  0.95510
     14   2.03625  4.46348  4.10928  3.67139  3.45982  3.80718  4.44966  2.46861  3.52978  1.11767  3.36904  3.91266  4.30521  3.84864  3.75935  3.20481  3.18518  2.38532  5.22808  4.02628     14 - -
          2.68618  4.42225  2.77519  2.73123  3.46354  2.40513  3.72494  3.29354  2.67741  2.69355  4.24690  2.90347  2.73739  3.18146  2.89801  2.37887  2.77519  2.98518  4.58477  3.61503
          0.02262  4.19624  4.91858  0.61958  0.77255  0.48576  0.95510
     15   2.94263  5.23059  3.15279  2.61149  4.59325  3.60349  2.75560  4.02163  1.40269  3.47838  4.30000  3.09170  3.99413  2.12313  2.38557  2.91622  3.13801  3.66134  5.54793  4.27449     15 - -
          2.68618  4.42225  2.77519  2.73123  3.46354  2.40513  3.72494  3.29354  2.67741  2.69355  4.24690  2.90347  2.73739  3.18146  2.89801  2.37887  2.77519  2.98518  4.58477  3.61503
          0.02262  4.19624  4.91858  0.61958  0.77255  0.48576  0.95510
     16   2.30276  5.02725  2.82720  2.46446  4.44145  3.40973  3.73657  3.86876  1.93775  3.42228  4.23640  1.75599  3.89536  2.88007  2.83602  2.75821  3.02128  3.48832  5.59250  4.24951     16 - -
          2.68618  4.42225  2.77519  2.73123  3.46354  2.40513  3.72494  3.29354  2.67741  2.69355  4.24690  2.90347  2.73739  3.18146  2.89801  2.37887  2.77519  2.98518  4.58477  3.61503
          0.02262  4.19624  4.91858  0.61958  0.77255  0.48576  0.95510
     17   2.36346  4.29440  3.56146  3.25550  4.32490  3.09346  4.30406  3.67608  3.26083  3.41804  4.27438  3.42351  3.82741  3.58130  3.56400  1.78357  1.17667  3.19229  5.68936  4.46507     17 - -
          2.68618  4.42225  2.77519  2.73123  3.46354  2.40513  3.72494  3.29354  2.67741  2.69355  4.24690  2.90347  2.73739  3.18146  2.89801  2.37887  2.77519  2.98518  4.58477  3.61503
          0.02262  4.19624  4.91858  0.61958  0.77255  0.48576  0.95510
     18   0.63212  4.38798  3.82513  3.64666  4.40812  3.20119  4.62542  3.58481  3.67229  3.45020  4.45583  3.70357  3.97221  3.98499  3.89094  2.74045  3.04101  3.18084  5.80127  4.64306     18 - -
          2.68618  4.42225  2.77519  2.73123  3.46354  2.40513  3.72494  3.29354  2.67741  2.69355  4.24690  2.90347  2.73739  3.18146  2.89801  2.37887  2.77519  2.98518  4.58477  3.61503
          0.02262  4.19624  4.91858  0.61958  0.77255  0.48576  0.95510
     19   1.95611  4.99523  2.97702  2.51636  4.35089  3.46956  3.69808  3.76000  2.03576  3.31514  4.13647  3.01907  3.90742  1.93534  2.70395  2.76997  3.00025  3.40859  5.49690  4.18149     19 - -
          2.68618  4.42225  2.77519  2.73123  3.46354  2.40513  3.72494  3.29354  2.67741  2.69355  4.24690  2.90347  2.73739  3.18146  2.89801  2.37887  2.77519  2.98518  4.58477  3.61503
          0.02262  4.19624  4.91858  0.61958  0.77255  0.48576  0.95510
     20   1.25850  4.24645  3.66911  3.29524  4.29840  3.07292  4.30177  3.65077  3.28943  3.38065  4.21687  3.43504  3.80310  3.57894  3.60321  1.97844  1.90977  3.15906  5.66167  4.45664     20 - -
          2.68618  4.42225  2.77519  2.73123  3.46354  2.40513  3.72494  3.29354  2.67741  2.69355  4.24690  2.90347  2.73739  3.18146  2.89801  2.37887  2.77519  2.98518  4.58477  3.61503
          0.02262  4.19624  4.91858  0.61958  0.77255  0.48576  0.95510
     21   3.70266  5.01241  4.68674  4.47355  0.60090  4.29292  4.06562  3.19995  4.37593  2.49955  3.88807  4.40128  4.75225  4.45660  4.41479  3.94781  4.00802  3.21267  4.23894  2.57372     21 - -
          2.68618  4.42225  2.77519  2.73123  3.46354  2.40513  3.72494  3.29354  2.67741  2.69355  4.24690  2.90347  2.73739  3.18146  2.89801  2.37887  2.77519  2.98518  4.58477  3.61503
          0.02262  4.19624  4.91858  0.61958  0.77255  0.48576  0.95510
     22   1.98255  4.39928  3.51332  2.95473  3.49352  3.62478  3.89145  2.79673  2.86436  2.01895  2.77870  3.36341  4.01050  2.65996  3.20749  2.88314  2.90132  2.61149  4.98563  3.75594     22 - -
          2.68618  4.42225  2.77519  2.73123  3.46354  2.40513  3.72494  3.29354  2.67741  2.69355  4.24690  2.90347  2.73739  3.18146  2.89801  2.37887  2.77519  2.98518  4.58477  3.61503
          0.02262  4.19624  4.91858  0.61958  0.77255  0.48576  0.95510
     23   2.20548  4.71099  3.04829  2.57908  4.20405  3.33755  3.78032  3.61840  2.57690  3.22714  4.04210  3.05111  3.83918  2.02823  3.00681  2.08524  2.39856  3.24248  5.45920  4.14163     23 - -
          2.68618  4.42225  2.77519  2.73123  3.46354  2.40513  3.72494  3.29354  2.67741  2.69355  4.24690  2.90347  2.73739  3.18146  2.89801  2.37887  2.77519  2.98518  4.58477  3.61503
          0.02262  4.19624  4.91858  0.61958  0.77255  0.48576  0.95510
     24   3.08707  5.70689  1.47503  1.21673  4.99187  3.32005  3.88396  4.53013  2.92687  4.01113  4.86896  2.77698  3.95466  3.05159  3.54369  2.95487  3.37973  4.08719  6.15298  4.62699     24 - -
          2.68618  4.42225  2.77519  2.73123  3.46354  2.40513  3.72494  3.29354  2.67741  2.69355  4.24690  2.90347  2.73739  3.18146  2.89801  2.37887  2.77519  2.98518  4.58477  3.61503
          0.02262  4.19624  4.91858  0.61958  0.77255  0.48576  0.95510
     25   1.71181  4.29696  3.62823  3.17029  3.78500  2.11665  4.11444  2.12494  3.13535  2.80694  3.73340  3.44910  3.93962  3.43940  3.45688  2.72705  2.86431  2.65813  5.24487  4.01940     25 - -
          2.68618  4.42225  2.77519  2.73123  3.46354  2.40513  3.72494  3.29354  2.67741  2.69355  4.24690  2.90347  2.73739  3.18146  2.89801  2.37887  2.77519  2.98518  4.58477  3.61503
          0.02262  4.19624  4.91858  0.61958  0.77255  0.48576  0.95510
     26   3.02930  5.23962  3.40598  2.75113  4.63656  3.69480  2.13807  4.02992  1.53865  3.47287  4.31126  3.19158  4.05520  2.78799  1.78550  3.01271  3.20345  3.68982  5.52139  4.30148     26 - -
          2.68618  4.42225  2.77519  2.73123  3.46354  2.40513  3.72494  3.29354  2.67741  2.69355  4.24690  2.90347  2.73739  3.18146  2.89801  2.37887  2.77519  2.98518  4.58477  3.61503
          0.02262  4.19624  4.91858  0.61958  0.77255  0.48576  0.95510
     27   2.90566  4.32097  4.44829  3.87621  3.04330  4.03787  4.25677  2.38831  3.70413  1.45269  3.13663  4.04299  4.36643  3.90461  3.84281  3.35058  3.13844  1.73758  2.67981  3.45594     27 - -
          2.68618  4.42225  2.77519  2.73123  3.46354  2.40513  3.72494  3.29354  2.67741  2.69355  4.24690  2.90347  2.73739  3.18146  2.89801  2.37887  2.77519  2.98518  4.58477  3.61503
          0.02262  4.19624  4.91858  0.61958  0.77255  0.48576  0.95510
     28   2.91598  5.44972  1.63813  1.74308  4.76948  3.32953  3.79327  4.27370  2.73134  3.77016  4.58207  2.79869  3.90037  2.94092  3.29498  1.92981  3.19006  3.84311  5.92965  4.45451     28 - -
          2.68618  4.42225  2.77519  2.73123  3.46354  2.40513  3.72494  3.29354  2.67741  2.69355  4.24690  2.90347  2.73739  3.18146  2.89801  2.37887  2.77519  2.98518  4.58477  3.61503
          0.02262  4.19624  4.91858  0.61958  0.77255  0.48576  0.95510
     29   2.77266  5.06090  3.09821  2.53246  4.43125  3.51154  3.64897  3.84728  1.84157  3.35839  4.16027  3.02980  2.95356  2.77357  1.88993  2.36044  2.99384  3.47986  5.49695  4.19178     29 - -
          2.68618  4.42225  2.77519  2.73123  3.46354  2.40513  3.72494  3.29354  2.67741  2.69355  4.24690  2.90347  2.73739  3.18146  2.89801  2.37887  2.77519  2.98518  4.58477  3.61503
          0.02262  4.19624  4.91858  0.61958  0.77255  0.48576  0.95510
     30   3.06774  5.60775  1.08777  2.21245  4.92501  3.31008  3.91120  4.50491  2.97173  4.00433  4.87149  1.94307  3.95837  3.08909  3.58348  2.95361  3.37812  4.05798  6.12447  4.60214     30 - -
          2.68634  4.42241  2.77535  2.73139  3.46370  2.40484  3.72510  3.29370  2.67699  2.69371  4.24706  2.90290  2.73755  3.18066  2.89816  2.37903  2.77535  2.98534  4.58493  3.61519
          0.48260  1.46556  1.88468  1.22383  0.34828  0.48576  0.95510
     31   2.98863  4.71487  3.61443  3.47984  4.45574  3.39304  4.54109  4.04733  3.55209  3.65474  4.71369  3.76827  0.56759  3.93572  3.77614  3.16202  3.44396  3.67306  5.59338  4.57962     35 - -
          2.68618  4.42225  2.77519  2.73123  3.46354  2.40513  3.72494  3.29354  2.67741  2.69355  4.24690  2.90347  2.73739  3.18146  2.89801  2.37887  2.77519  2.98518  4.58477  3.61503
          0.02649  4.04009  4.76244  0.61958  0.77255  0.39363  1.12272
     32   3.21377  4.49701  5.02791  4.54523  3.72551  4.62102  5.25740  1.40744  4.44072  2.21426  3.51525  4.73901  4.92345  4.70482  4.62791  4.02553  3.48245  0.91846  5.72556  4.51245     36 - -
          2.68686  4.42293  2.77523  2.73130  3.46294  2.40492  3.72562  3.29422  2.67634  2.69423  4.24757  2.90124  2.73746  3.18118  2.89868  2.37868  2.77523  2.98586  4.58545  3.61571
          0.27215  1.46556  4.91858  2.54629  0.08161  0.48576  0.95510
     33   1.76832  4.25848  3.91607  3.44551  3.79727  3.42173  4.30236  2.62168  3.37629  2.73601  3.72129  3.63861  4.02616  3.66612  3.65835  2.81012  2.08160  1.62293  5.32359  4.11579     54 - -
          2.68618  4.42225  2.77519  2.73123  3.46354  2.40513  3.72494  3.29354  2.67741  2.69355  4.24690  2.90347  2.73739  3.18146  2.89801  2.37887  2.77519  2.98518  4.58477  3.61503
          0.02262  4.19624  4.91858  0.61958  0.77255  0.48576  0.95510
     34   3.24605  4.51469  5.07672  4.54809  3.52634  4.66390  5.14882  1.38685  4.44120  1.56832  3.31412  4.74397  4.89939  4.62377  4.58353  4.03765  3.49088  1.26751  5.53310  4.38559     55 - -
          2.68618  4.42225  2.77519  2.73123  3.46354  2.40513  3.72494  3.29354  2.67741  2.69355  4.24690  2.90347  2.73739  3.18146  2.89801  2.37887  2.77519  2.98518  4.58477  3.61503
          0.02262  4.19624  4.91858  0.61958  0.77255  0.48576  0.95510
     35   3.01778  5.36040  1.03898  2.35063  4.90133  2.04135  4.00529  4.45043  3.06592  3.98154  4.85000  2.91423  3.97943  3.19507  3.64497  2.95912  3.36026  3.98836  6.07330  4.65295     56 - -
          2.68618  4.42225  2.77519  2.73123  3.46354  2.40513  3.72494  3.29354  2.67741  2.69355  4.24690  2.90347  2.73739  3.18146  2.89801  2.37887  2.77519  2.98518  4.58477  3.61503
          0.02262  4.19624  4.91858  0.61958  0.77255  0.48576  0.95510
     36   1.93034  4.73828  2.94336  2.01642  4.19093  3.35208  3.81342  3.53996  2.65001  3.20877  4.04785  3.04568  3.86717  2.98858  3.08818  2.68876  1.98537  3.19362  5.47667  4.15694     57 - -
          2.68618  4.42225  2.77519  2.73123  3.46354  2.40513  3.72494  3.29354  2.67741  2.69355  4.24690  2.90347  2.73739  3.18146  2.89801  2.37887  2.77519  2.98518  4.58477  3.61503
          0.02262  4.19624  4.91858  0.61958  0.77255  0.48576  0.95510
     37   3.24152  4.93105  3.88539  3.77983  4.72713  3.60090  4.81942  4.37056  3.86783  3.95567  5.02729  4.04830  0.39861  4.24596  4.06553  3.42178  3.71048  3.97611  5.81094  4.85598     58 - -
          2.68618  4.42225  2.77519  2.73123  3.46354  2.40513  3.72494  3.29354  2.67741  2.69355  4.24690  2.90347  2.73739  3.18146  2.89801  2.37887  2.77519  2.98518  4.58477  3.61503
          0.02262  4.19624  4.91858  0.61958  0.77255  0.48576  0.95510
     38   2.68189  4.89418  2.84648  2.50074  4.39157  2.17769  3.79330  3.84198  2.57371  3.40817  4.22192  3.00096  2.51161  1.94843  3.00183  2.70973  2.98030  3.44268  5.59489  4.25283     59 - -
          2.68618  4.42225  2.77519  2.73123  3.46354  2.40513  3.72494  3.29354  2.67741  2.69355  4.24690  2.90347  2.73739  3.18146  2.89801  2.37887  2.77519  2.98518  4.58477  3.61503
          0.02262  4.19624  4.91858  0.61958  0.77255  0.48576  0.95510
     39   3.11940  4.84985  3.85836  3.80474  4.91676  0.36809  4.89265  4.60761  4.02933  4.21612  5.20329  4.02421  4.25011  4.32848  4.21794  3.30250  3.62552  4.07309  5.91373  5.03386     60 - -
          2.68618  4.42225  2.77519  2.73123  3.46354  2.40513  3.72494  3.29354  2.67741  2.69355  4.24690  2.90347  2.73739  3.18146  2.89801  2.37887  2.77519  2.98518  4.58477  3.61503
          0.02262  4.19624  4.91858  0.61958  0.77255  0.48576  0.95510
     40   3.70266  5.01241  4.68674  4.47355  0.60090  4.29292  4.06562  3.19995  4.37593  2.49955  3.88807  4.40128  4.75225  4.45660  4.41479  3.94781  4.00802  3.21267  4.23894  2.57372     61 - -
          2.68618  4.42225  2.77519  2.73123  3.46354  2.40513  3.72494  3.29354  2.67741  2.69355  4.24690  2.90347  2.73739  3.18146  2.89801  2.37887  2.77519  2.98518  4.58477  3.61503
          0.02262  4.19624  4.91858  0.61958  0.77255  0.48576  0.95510
     41   3.54028  4.91353  4.70902  4.36249  3.29315  4.38993  4.91843  2.52611  4.12791  0.55887  3.23618  4.60723  4.77723  4.41673  4.24593  4.01805  3.82390  2.64525  5.27673  4.07080     62 - -
          2.68618  4.42225  2.77519  2.73123  3.46354  2.40513  3.72494  3.29354  2.67741  2.69355  4.24690  2.90347  2.73739  3.18146  2.89801  2.37887  2.77519  2.98518  4.58477  3.61503
          0.02262  4.19624  4.91858  0.61958  0.77255  0.48576  0.95510
     42   3.72038  5.00426  4.59402  4.23734  1.35963  4.45483  2.07468  3.60104  4.10090  2.96127  4.16173  4.08354  4.76393  4.12208  4.19521  3.79492  3.93474  3.47226  3.69341  1.25625     63 - -
          2.68618  4.42225  2.77519  2.73123  3.46354  2.40513  3.72494  3.29354  2.67741  2.69355  4.24690  2.90347  2.73739  3.18146  2.89801  2.37887  2.77519  2.98518  4.58477  3.61503
          0.02262  4.19624  4.91858  0.61958  0.77255  0.48576  0.95510
     43   2.84598  5.16271  2.52701  1.23606  4.60477  3.33556  3.84702  4.07242  2.72203  3.63558  4.47346  2.90918  3.91563  3.01151  3.20102  2.03936  3.14897  3.66521  5.80586  4.40020     64 - -
          2.68618  4.42225  2.77519  2.73123  3.46354  2.40513  3.72494  3.29354  2.67741  2.69355  4.24690  2.90347  2.73739  3.18146  2.89801  2.37887  2.77519  2.98518  4.58477  3.61503
          0.02262  4.19624  4.91858  0.61958  0.77255  0.48576  0.95510
     44   3.93082  5.17898  4.62212  4.41705  3.07595  4.12437  4.35949  3.98366  4.14122  3.31679  4.59979  4.50511  4.67111  4.51112  4.20797  4.13113  4.25042  3.88213  0.42626  3.06319     65 - -
          2.68618  4.42225  2.77519  2.73123  3.46354  2.40513  3.72494  3.29354  2.67741  2.69355  4.24690  2.90347  2.73739  3.18146  2.89801  2.37887  2.77519  2.98518  4.58477  3.61503
          0.02262  4.19624  4.91858  0.61958  0.77255  0.48576  0.95510
     45   3.93082  5.17898  4.62212  4.41705  3.07595  4.12437  4.35949  3.98366  4.14122  3.31679  4.59979  4.50511  4.67111  4.51112  4.20797  4.13113  4.25042  3.88213  0.42626  3.06319     66 - -
          2.68618  4.42225  2.77519  2.73123  3.46354  2.40513  3.72494  3.29354  2.67741  2.69355  4.24690  2.90347  2.73739  3.18146  2.89801  2.37887  2.77519  2.98518  4.58477  3.61503
          0.02262  4.19624  4.91858  0.61958  0.77255  0.48576  0.95510
     46   2.53783  2.67661  3.29752  2.80138  3.96339  3.34565  3.88022  3.35916  2.72253  3.02659  3.88221  3.20401  3.87303  2.03126  3.09782  1.93713  2.86126  3.02910  5.30850  4.03477     67 - -
          2.68618  4.42225  2.77519  2.73123  3.46354  2.40513  3.72494  3.29354  2.67741  2.69355  4.24690  2.90347  2.73739  3.18146  2.89801  2.37887  2.77519  2.98518  4.58477  3.61503
          0.02262  4.19624  4.91858  0.61958  0.77255  0.48576  0.95510
     47   3.22450  4.49783  5.06293  4.57849  3.72803  4.65212  5.28536  1.26733  4.47780  2.20941  3.51229  4.76990  4.94300  4.73567  4.66059  4.05671  3.49064  1.00609  5.73671  4.52787     68 - -
          2.68618  4.42225  2.77519  2.73123  3.46354  2.40513  3.72494  3.29354  2.67741  2.69355  4.24690  2.90347  2.73739  3.18146  2.89801  2.37887  2.77519  2.98518  4.58477  3.61503
          0.02262  4.19624  4.91858  0.61958  0.77255  0.48576  0.95510
     48   3.70266  5.01241  4.68674  4.47355  0.60090  4.29292  4.06562  3.19995  4.37593  2.49955  3.88807  4.40128  4.75225  4.45660  4.41479  3.94781  4.00802  3.21267  4.23894  2.57372     69 - -
          2.68618  4.42225  2.77519  2.73123  3.46354  2.40513  3.72494  3.29354  2.67741  2.69355  4.24690  2.90347  2.73739  3.18146  2.89801  2.37887  2.77519  2.98518  4.58477  3.61503
          0.02262  4.19624  4.91858  0.61958  0.77255  0.48576  0.95510
     49   3.93082  5.17898  4.62212  4.41705  3.07595  4.12437  4.35949  3.98366  4.14122  3.31679  4.59979  4.50511  4.67111  4.51112  4.20797  4.13113  4.25042  3.88213  0.42626  3.06319     70 - -
          2.68618  4.42225  2.77519  2.73123  3.46354  2.40513  3.72494  3.29354  2.67741  2.69355  4.24690  2.90347  2.73739  3.18146  2.89801  2.37887  2.77519  2.98518  4.58477  3.61503
          0.02262  4.19624  4.91858  0.61958  0.77255  0.48576  0.95510
     50   3.37471  5.51389  0.54602  2.59938  4.94310  3.48993  4.26433  4.61305  3.41669  4.16719  5.16454  3.16769  4.16619  3.51229  3.96793  3.30854  3.72416  4.22126  6.04395  4.77803     71 - -
          2.68618  4.42225  2.77519  2.73123  3.46354  2.40513  3.72494  3.29354  2.67741  2.69355  4.24690  2.90347  2.73739  3.18146  2.89801  2.37887  2.77519  2.98518  4.58477  3.61503
          0.02262  4.19624  4.91858  0.61958  0.77255  0.48576  0.95510
     51   3.34840  4.63205  5.05077  4.53819  3.38027  4.69629  5.11914  1.05893  4.37597  1.42206  3.19152  4.76132  4.91789  4.56649  4.51054  4.08795  3.59235  1.91294  5.44810  4.29475     72 - -
          2.68618  4.42225  2.77519  2.73123  3.46354  2.40513  3.72494  3.29354  2.67741  2.69355  4.24690  2.90347  2.73739  3.18146  2.89801  2.37887  2.77519  2.98518  4.58477  3.61503
          0.02262  4.19624  4.91858  0.61958  0.77255  0.48576  0.95510
     52   3.88380  5.05331  4.87220  4.61252  0.87629  4.58960  3.56982  3.51541  4.44157  2.80177  4.09839  4.25220  4.88627  4.33737  4.41680  3.97290  4.10202  3.45705  3.68683  1.41411     73 - -
          2.68618  4.42225  2.77519  2.73123  3.46354  2.40513  3.72494  3.29354  2.67741  2.69355  4.24690  2.90347  2.73739  3.18146  2.89801  2.37887  2.77519  2.98518  4.58477  3.61503
          0.02262  4.19624  4.91858  0.61958  0.77255  0.48576  0.95510
     53   2.62187  2.69084  3.74872  3.22037  3.49182  3.59316  4.04655  1.94112  3.12917  2.52486  3.47883  2.20983  4.04994  3.43847  3.42253  2.90829  2.90315  2.39619  4.99607  3.76202     74 - -
          2.68618  4.42225  2.77519  2.73123  3.46354  2.40513  3.72494  3.29354  2.67741  2.69355  4.24690  2.90347  2.73739  3.18146  2.89801  2.37887  2.77519  2.98518  4.58477  3.61503
          0.02262  4.19624  4.91858  0.61958  0.77255  0.48576  0.95510
     54   1.19584  4.24913  3.73636  3.40460  4.27095  3.10508  4.38304  3.44137  3.38115  3.30042  4.19917  3.50736  3.84510  3.68321  3.66277  2.55548  1.64157  3.01975  5.67955  4.48227     75 - -
          2.68618  4.42225  2.77519  2.73123  3.46354  2.40513  3.72494  3.29354  2.67741  2.69355  4.24690  2.90347  2.73739  3.18146  2.89801  2.37887  2.77519  2.98518  4.58477  3.61503
          0.01528  4.18890        *  0.61958  0.77255  0.00000        *
//
HMMER3/b [3.0 | March 2010]
NAME  NF-YB
LENG  69
ALPH  amino
RF    no
CS    no
MAP   yes
DATE  Sun May 29 21:53:15 2011
NSEQ  302
EFFN  5.082794
CKSUM 2826742154
GA    102.4 102.4;
STATS LOCAL MSV       -8.8307  0.71876
STATS LOCAL VITERBI   -9.2505  0.71876
STATS LOCAL FORWARD   -4.0587  0.71876
HMM          A        C        D        E        F        G        H        I        K        L        M        N        P        Q        R        S        T        V        W        Y   
            m->m     m->i     m->d     i->m     i->i     d->m     d->d
  COMPO   2.24675  4.11720  2.96323  2.58861  3.37911  3.38768  3.82480  2.62681  2.50400  2.54435  3.58729  3.16020  3.29122  3.10379  2.87777  2.63434  2.86921  2.68880  5.14188  4.00867
          2.68634  4.42255  2.77522  2.73064  3.46347  2.40532  3.72492  3.29370  2.67758  2.69380  4.24370  2.90354  2.73757  3.18170  2.89808  2.37861  2.77540  2.98512  4.58507  3.61496
          0.28148  2.64884  1.74524  1.42258  0.27587  0.00000        *
      1   2.76116  5.21422  2.84873  2.36679  4.55382  3.36753  3.69547  4.01852  1.93481  3.39152  4.26245  2.72465  3.91634  2.80024  1.73294  2.54192  2.98844  3.51340  5.64023  4.25738      9 - -
          2.68618  4.42225  2.77519  2.73123  3.46354  2.40513  3.72494  3.29354  2.67741  2.69355  4.24690  2.90347  2.73739  3.18146  2.89801  2.37887  2.77519  2.98518  4.58477  3.61503
          0.01628  4.52207  5.24442  0.61958  0.77255  0.67209  0.71465
      2   2.68203  5.03287  2.88712  1.50448  3.66939  3.54080  3.74103  3.04028  2.48314  3.07397  4.09547  2.79040  3.61597  2.87130  2.99296  2.65210  2.92229  3.33160  5.51536  4.15653     10 - -
          2.68618  4.42225  2.77519  2.73123  3.46354  2.40513  3.72494  3.29354  2.67741  2.69355  4.24690  2.90347  2.73739  3.18146  2.89801  2.37887  2.77519  2.98518  4.58477  3.61503
          0.01499  4.60338  5.32573  0.61958  0.77255  0.38472  1.14143
      3   2.77653  5.35816  2.16700  2.18862  4.69754  3.52165  3.80572  4.02373  2.29992  3.65973  4.40279  3.03829  4.00727  1.51135  2.96050  2.81407  3.01627  3.63539  5.79125  4.38024     11 - -
          2.68618  4.42225  2.77519  2.73123  3.46354  2.40513  3.72494  3.29354  2.67741  2.69355  4.24690  2.90347  2.73739  3.18146  2.89801  2.37887  2.77519  2.98518  4.58477  3.61503
          0.01184  4.83776  5.56011  0.61958  0.77255  0.48576  0.95510
      4   2.94776  5.53486  0.97408  2.25501  4.84394  3.64765  3.96914  4.06380  2.69309  3.70638  4.60586  2.89077  4.12997  3.09410  3.31656  2.85544  3.29445  3.57131  5.98567  4.55731     12 - -
          2.68618  4.42225  2.77519  2.73123  3.46354  2.40513  3.72494  3.29354  2.67741  2.69355  4.24690  2.90347  2.73739  3.18146  2.89801  2.37887  2.77519  2.98518  4.58477  3.61503
          0.01171  4.84867  5.57102  0.61958  0.77255  0.48576  0.95510
      5   2.71829  4.45853  3.92513  3.35045  3.57978  3.87281  3.95281  1.97102  2.98607  1.62625  3.41298  3.43308  4.05913  3.41492  2.34077  3.13351  2.93280  2.61022  5.05341  3.69167     13 - -
          2.68618  4.42225  2.77519  2.73123  3.46354  2.40513  3.72494  3.29354  2.67741  2.69355  4.24690  2.90347  2.73739  3.18146  2.89801  2.37887  2.77519  2.98518  4.58477  3.61503
          0.01137  4.87836  5.60071  0.61958  0.77255  0.48576  0.95510
      6   2.83898  4.27970  3.54564  3.35227  3.10923  3.88791  4.15826  2.84470  3.28724  1.91606  3.59322  3.19661  3.65799  3.33229  3.35088  2.24256  2.74817  2.74965  3.13792  2.32435     14 - -
          2.68618  4.42225  2.77519  2.73123  3.46354  2.40513  3.72494  3.29354  2.67741  2.69355  4.24690  2.90347  2.73739  3.18146  2.89801  2.37887  2.77519  2.98518  4.58477  3.61503
          0.01082  4.92775  5.65009  0.61958  0.77255  0.48576  0.95510
      7   4.23456  5.48171  6.13980  5.54761  1.54292  5.52482  5.70382  2.94592  5.37967  0.57313  3.30941  5.66463  5.61906  5.26629  4.63675  4.88841  4.43644  3.18737  5.79034  4.50002     15 - -
          2.68618  4.42225  2.77519  2.73123  3.46354  2.40513  3.72494  3.29354  2.67741  2.69355  4.24690  2.90347  2.73739  3.18146  2.89801  2.37887  2.77519  2.98518  4.58477  3.61503
          0.00753  5.28807  6.01041  0.61958  0.77255  0.48576  0.95510
      8   4.22405  6.00579  4.99951  5.03720  6.17238  4.64160  6.15998  6.12695  5.32537  5.65518  6.62139  4.43379  0.10929  5.62304  5.47597  4.40567  4.77102  5.41462  7.20841  6.24961     16 - -
          2.68618  4.42225  2.77519  2.73123  3.46354  2.40513  3.72494  3.29354  2.67741  2.69355  4.24690  2.90347  2.73739  3.18146  2.89801  2.37887  2.77519  2.98518  4.58477  3.61503
          0.00727  5.32319  6.04553  0.61958  0.77255  0.48576  0.95510
      9   2.81741  4.68447  3.88882  3.55035  3.56852  3.99925  4.20482  1.72182  2.36831  1.90697  3.24164  3.43748  3.48065  3.76421  2.49403  3.34537  3.21795  2.36363  5.27901  4.06263     17 - -
          2.68620  4.42227  2.77521  2.73125  3.46356  2.40514  3.72496  3.29356  2.67742  2.69357  4.24691  2.90348  2.73741  3.18148  2.89802  2.37888  2.77509  2.98499  4.58479  3.61505
          0.03060  3.74579  5.03297  0.59240  0.80520  0.48576  0.95510
     10   0.53059  4.81117  5.01617  4.70080  5.58653  3.20328  5.55884  5.05737  4.65968  4.72670  5.49456  3.92066  4.45823  4.87459  4.88139  1.66462  2.85778  4.30316  6.91745  5.79332     20 - -
          2.68618  4.42225  2.77519  2.73123  3.46354  2.40513  3.72494  3.29354  2.67741  2.69355  4.24690  2.90347  2.73739  3.18146  2.89801  2.37887  2.77519  2.98518  4.58477  3.61503
          0.00726  5.32464  6.04699  0.61958  0.77255  0.50181  0.92998
     11   2.97342  5.20741  3.48399  2.92371  4.43792  3.89151  4.09520  2.83843  2.72575  3.42897  4.28392  1.90220  4.00993  3.25518  1.57315  3.03174  2.35223  2.69535  5.71771  4.39544     21 - -
          2.68567  4.42039  2.77542  2.73146  3.46376  2.40535  3.72517  3.29309  2.67763  2.69377  4.24712  2.90323  2.73762  3.18108  2.89778  2.37909  2.77502  2.98541  4.58499  3.61432
          0.05211  3.02784  6.05261  1.83524  0.17385  0.50181  0.92998
     12   3.93516  5.23912  6.22159  5.77389  4.72557  5.76067  6.58597  0.85037  5.74344  2.82432  4.10089  5.92779  5.96120  6.02450  5.92254  5.21182  3.59726  0.91008  6.87680  5.63176     31 - -
          2.68618  4.42225  2.77519  2.73123  3.46354  2.40513  3.72494  3.29354  2.67741  2.69355  4.24690  2.90347  2.73739  3.18146  2.89801  2.37887  2.77519  2.98518  4.58477  3.61503
          0.00704  5.35576  6.07810  0.61958  0.77255  0.50181  0.92998
     13   2.02271  5.50877  3.10852  2.74932  4.75215  3.48638  4.00910  3.76544  1.52708  3.49661  3.29048  2.99752  4.21328  2.52082  2.59866  2.80445  2.65302  3.64385  5.95183  4.55152     32 - -
          2.68618  4.42225  2.77519  2.73123  3.46354  2.40513  3.72494  3.29354  2.67741  2.69355  4.24690  2.90347  2.73739  3.18146  2.89801  2.37887  2.77519  2.98518  4.58477  3.61503
          0.00704  5.35576  6.07810  0.61958  0.77255  0.50181  0.92998
     14   2.61134  5.73819  3.66354  3.05285  5.13749  4.07801  4.15733  4.56468  1.17118  3.90376  4.79274  3.29302  4.45338  3.10138  1.37965  2.86012  3.46713  3.98167  6.09888  4.78648     33 - -
          2.68618  4.42225  2.77519  2.73123  3.46354  2.40513  3.72494  3.29354  2.67741  2.69355  4.24690  2.90347  2.73739  3.18146  2.89801  2.37887  2.77519  2.98518  4.58477  3.61503
          0.00704  5.35576  6.07810  0.61958  0.77255  0.50181  0.92998
     15   3.85091  5.28026  6.14455  5.62614  4.25321  5.58453  6.12088  0.64019  5.52484  1.52912  3.39151  5.75189  5.76525  5.62220  5.58296  4.98572  3.97011  2.12288  6.34078  5.23585     34 - -
          2.68618  4.42225  2.77519  2.73123  3.46354  2.40513  3.72494  3.29354  2.67741  2.69355  4.24690  2.90347  2.73739  3.18146  2.89801  2.37887  2.77519  2.98518  4.58477  3.61503
          0.00704  5.35576  6.07810  0.61958  0.77255  0.50181  0.92998
     16   2.14464  4.22136  5.09416  4.49011  3.52706  4.36402  4.71110  2.02364  4.29472  2.69152  1.12199  4.50879  4.72495  4.44150  4.32987  3.47949  3.14581  2.12989  5.21963  4.04107     35 - -
          2.68618  4.42225  2.77519  2.73123  3.46354  2.40513  3.72494  3.29354  2.67741  2.69355  4.24690  2.90347  2.73739  3.18146  2.89801  2.37887  2.77519  2.98518  4.58477  3.61503
          0.00703  5.35671  6.07906  0.61958  0.77255  0.50181  0.92998
     17   2.99236  5.66062  3.47420  2.89657  5.03323  3.86583  3.67849  4.49073  0.89848  3.94894  4.70600  3.17410  4.33833  2.36982  2.58250  2.73025  3.14875  4.06863  6.05222  4.69090     36 - -
          2.68566  4.42347  2.77173  2.73098  3.46507  2.40249  3.72641  3.29333  2.67878  2.69484  4.24802  2.90444  2.73836  3.18268  2.89874  2.37869  2.77634  2.98325  4.58634  3.61640
          0.42756  1.06244  6.07906  1.99918  0.14554  0.50181  0.92998
     18   2.82347  5.54899  2.91094  1.84544  4.89379  2.52394  3.90205  4.23733  2.20287  3.07634  4.12471  2.12331  4.06984  3.03088  2.41490  2.69190  2.97836  3.75505  5.98183  4.57104     56 - -
          2.68618  4.42225  2.77519  2.73123  3.46354  2.40513  3.72494  3.29354  2.67741  2.69355  4.24690  2.90347  2.73739  3.18146  2.89801  2.37887  2.77519  2.98518  4.58477  3.61503
          0.41150  5.35671  1.10072  0.61958  0.77255  0.50181  0.92998
     19   1.61272  4.38167  3.79333  3.22480  3.70318  3.75809  3.83592  2.36666  2.90439  2.74857  3.34824  3.18933  4.08586  3.40215  3.45058  2.45198  2.91391  2.12316  5.15547  3.92576     57 - -
          2.68618  4.42225  2.77519  2.73123  3.46354  2.40513  3.72494  3.29354  2.67741  2.69355  4.24690  2.90347  2.73739  3.18146  2.89801  2.37887  2.77519  2.98518  4.58477  3.61503
          0.01610  4.95572  4.71890  0.61958  0.77255  1.33886  0.30401
     20   2.92063  4.31622  4.72993  4.12716  3.33011  4.08012  4.40957  1.79720  3.89847  1.31849  3.11205  3.98461  2.92515  4.10854  4.01260  3.34006  2.95106  2.11835  4.94925  3.77031     58 - -
          2.68572  4.42318  2.77584  2.72971  3.46417  2.40554  3.72550  3.29447  2.67733  2.69448  4.24522  2.90391  2.73740  3.17683  2.89894  2.37947  2.77550  2.98416  4.58570  3.61596
          0.29930  1.66822  2.65816  2.40257  0.09484  1.34517  0.30177
     21   2.09276  5.41706  2.53083  2.49450  4.88232  3.47643  4.14019  4.34884  3.02940  3.89561  4.69944  3.23656  1.09044  3.29034  3.54510  2.84128  3.38331  3.92805  6.08596  4.68294     81 - -
          2.68618  4.42225  2.77519  2.73123  3.46354  2.40513  3.72494  3.29354  2.67741  2.69355  4.24690  2.90347  2.73739  3.18146  2.89801  2.37887  2.77519  2.98518  4.58477  3.61503
          0.01134  4.88124  5.60359  0.61958  0.77255  1.31163  0.31386
     22   2.61457  5.35178  2.64202  2.00953  4.69697  3.27123  2.51459  4.18316  2.11430  3.63626  4.39251  2.80963  2.89547  2.64908  2.84546  2.53151  3.00290  3.69164  5.78427  4.37301     82 - -
          2.68763  4.42340  2.77681  2.73285  3.45803  2.40668  3.72193  3.29516  2.67815  2.69258  4.24461  2.90304  2.73634  3.18173  2.89754  2.37922  2.77412  2.98337  4.58639  3.61457
          0.26256  1.58354  3.66245  2.90869  0.05609  1.24255  0.34059
     23   2.15177  5.35659  2.59551  2.48801  4.70030  2.84103  3.55685  4.18547  2.13831  3.66120  4.39783  2.12700  4.01495  2.70780  2.65009  2.42616  2.95406  3.74654  5.78986  4.37942    111 - -
          2.68601  4.42233  2.77518  2.73122  3.46362  2.40502  3.72502  3.29362  2.67748  2.69363  4.24697  2.90338  2.73747  3.18154  2.89808  2.37875  2.77524  2.98526  4.58485  3.61490
          0.12116  2.20204  5.64675  0.67296  0.71375  1.24555  0.33937
     24   2.07998  4.49748  3.93885  2.30394  3.51639  3.40692  4.17168  2.61178  3.30119  2.15531  2.78762  3.71707  4.27708  3.10083  3.60468  2.97228  2.91284  2.06032  5.09221  3.53427    114 - -
          2.68618  4.42225  2.77519  2.73123  3.46354  2.40513  3.72494  3.29354  2.67741  2.69355  4.24690  2.90347  2.73739  3.18146  2.89801  2.37887  2.77519  2.98518  4.58477  3.61503
          0.01051  4.95607  5.67842  0.61958  0.77255  0.17914  1.80780
     25   2.89277  5.08837  3.35305  2.21389  4.71094  3.73725  3.72677  3.36061  1.72787  3.13263  2.32660  3.10527  4.23427  2.82708  2.68820  2.61335  2.89525  2.93426  5.88459  4.37037    115 - -
          2.68618  4.42225  2.77519  2.73123  3.46354  2.40513  3.72494  3.29354  2.67741  2.69355  4.24690  2.90347  2.73739  3.18146  2.89801  2.37887  2.77519  2.98518  4.58477  3.61503
          0.00700  5.36072  6.08306  0.61958  0.77255  0.48576  0.95510
     26   2.97390  3.68249  5.23342  4.62972  3.02859  4.30070  4.81301  1.12830  4.42498  2.17891  3.24082  4.62161  4.55455  4.56193  4.43982  3.77636  3.48323  1.45579  5.29573  4.11770    116 - -
          2.68618  4.42225  2.77519  2.73123  3.46354  2.40513  3.72494  3.29354  2.67741  2.69355  4.24690  2.90347  2.73739  3.18146  2.89801  2.37887  2.77519  2.98518  4.58477  3.61503
          0.00700  5.36072  6.08306  0.61958  0.77255  0.48576  0.95510
     27   1.51478  5.45339  3.34237  2.78862  4.76274  3.58747  3.78980  4.22032  2.65609  3.74605  4.32726  2.92163  4.12691  3.01266  3.09106  1.49251  2.60607  3.82622  5.91630  4.53271    117 - -
          2.68618  4.42225  2.77519  2.73123  3.46354  2.40513  3.72494  3.29354  2.67741  2.69355  4.24690  2.90347  2.73739  3.18146  2.89801  2.37887  2.77519  2.98518  4.58477  3.61503
          0.00700  5.36072  6.08306  0.61958  0.77255  0.48576  0.95510
     28   2.44951  5.19187  3.19392  2.74057  4.42773  2.74489  4.00544  4.35885  1.24777  3.69643  4.58034  2.85428  4.21123  2.36932  2.88174  2.68102  3.03760  3.85700  5.75203  4.56714    118 - -
          2.68618  4.42225  2.77519  2.73123  3.46354  2.40513  3.72494  3.29354  2.67741  2.69355  4.24690  2.90347  2.73739  3.18146  2.89801  2.37887  2.77519  2.98518  4.58477  3.61503
          0.00700  5.36072  6.08306  0.61958  0.77255  0.48576  0.95510
     29   2.42823  6.16190  1.11219  1.23039  5.47529  3.88585  4.42208  4.99568  3.33014  4.45771  5.24569  3.05215  4.43347  3.43517  3.84814  3.31101  3.82096  4.26388  6.59448  5.10818    119 - -
          2.68618  4.42225  2.77519  2.73123  3.46354  2.40513  3.72494  3.29354  2.67741  2.69355  4.24690  2.90347  2.73739  3.18146  2.89801  2.37887  2.77519  2.98518  4.58477  3.61503
          0.00700  5.36072  6.08306  0.61958  0.77255  0.48576  0.95510
     30   0.62960  4.88473  4.61299  4.11291  4.25115  3.99683  4.90040  3.71557  4.03898  3.49800  3.97754  4.26242  4.61816  4.29854  4.30549  2.63183  2.25220  2.77742  5.88485  4.68835    120 - -
          2.68618  4.42225  2.77519  2.73123  3.46354  2.40513  3.72494  3.29354  2.67741  2.69355  4.24690  2.90347  2.73739  3.18146  2.89801  2.37887  2.77519  2.98518  4.58477  3.61503
          0.00700  5.36072  6.08306  0.61958  0.77255  0.48576  0.95510
     31   2.77074  4.70374  3.44912  2.89107  4.49986  3.88237  4.08552  3.69114  1.78350  2.83008  3.70352  3.41148  1.95814  2.95131  2.41403  2.49308  3.17880  2.82732  5.76101  4.31104    121 - -
          2.68618  4.42225  2.77519  2.73123  3.46354  2.40513  3.72494  3.29354  2.67741  2.69355  4.24690  2.90347  2.73739  3.18146  2.89801  2.37887  2.77519  2.98518  4.58477  3.61503
          0.00700  5.36072  6.08306  0.61958  0.77255  0.48576  0.95510
     32   2.81515  4.84676  2.83963  1.72232  3.02331  3.91941  4.19921  2.70383  3.14072  2.41258  2.95869  3.55445  4.41275  3.45744  3.58627  3.03703  3.21655  1.90575  5.42145  3.97132    122 - -
          2.68618  4.42225  2.77519  2.73123  3.46354  2.40513  3.72494  3.29354  2.67741  2.69355  4.24690  2.90347  2.73739  3.18146  2.89801  2.37887  2.77519  2.98518  4.58477  3.61503
          0.00700  5.36072  6.08306  0.61958  0.77255  0.48576  0.95510
     33   1.79335  2.17913  5.06198  4.25572  3.24918  4.27838  4.61208  2.24854  4.23553  1.65785  3.30750  4.43715  4.64176  4.36902  4.24792  3.56808  2.88883  2.08009  5.10871  3.61499    123 - -
          2.68618  4.42225  2.77519  2.73123  3.46354  2.40513  3.72494  3.29354  2.67741  2.69355  4.24690  2.90347  2.73739  3.18146  2.89801  2.37887  2.77519  2.98518  4.58477  3.61503
          0.00700  5.36072  6.08306  0.61958  0.77255  0.48576  0.95510
     34   3.29038  4.77206  5.42083  4.81797  2.14936  4.65715  5.00736  1.75408  4.61813  1.50234  2.27111  4.82345  4.97962  4.72400  4.62266  3.98145  3.21163  1.66264  5.43708  4.28711    124 - -
          2.68618  4.42225  2.77519  2.73123  3.46354  2.40513  3.72494  3.29354  2.67741  2.69355  4.24690  2.90347  2.73739  3.18146  2.89801  2.37887  2.77519  2.98518  4.58477  3.61503
          0.00700  5.36072  6.08306  0.61958  0.77255  0.48576  0.95510
     35   2.28864  4.89346  3.46252  2.90443  4.35121  3.36250  3.97927  3.30104  2.89702  3.36902  3.78073  3.11897  4.27703  1.53767  3.28508  1.81956  2.74360  3.28851  5.74465  4.41286    125 - -
          2.68600  4.42246  2.77540  2.73144  3.46375  2.40505  3.72515  3.29304  2.67762  2.69298  4.24711  2.90320  2.73760  3.18167  2.89821  2.37908  2.77498  2.98539  4.58241  3.61524
          0.05257  3.01734  6.08306  1.74308  0.19235  0.48576  0.95510
     36   2.91312  5.55461  3.03421  1.57947  4.90034  3.81824  3.12705  4.24673  1.56594  3.50525  4.38527  3.01602  4.21154  2.94548  2.22001  3.00736  3.27594  3.78921  5.98626  4.48001    134 - -
          2.68618  4.42225  2.77519  2.73123  3.46354  2.40513  3.72494  3.29354  2.67741  2.69355  4.24690  2.90347  2.73739  3.18146  2.89801  2.37887  2.77519  2.98518  4.58477  3.61503
          0.00700  5.36072  6.08306  0.61958  0.77255  0.48576  0.95510
     37   1.42282  1.67215  4.50855  3.93634  3.79015  3.65166  4.54324  2.97106  3.83178  2.68780  3.49981  4.15831  4.56548  4.06700  4.04360  2.02163  3.30942  2.85146  5.28975  4.02988    135 - -
          2.68618  4.42225  2.77519  2.73123  3.46354  2.40513  3.72494  3.29354  2.67741  2.69355  4.24690  2.90347  2.73739  3.18146  2.89801  2.37887  2.77519  2.98518  4.58477  3.61503
          0.00700  5.36072  6.08306  0.61958  0.77255  0.48576  0.95510
     38   1.71857  1.98963  4.90531  4.31633  3.67783  3.82326  4.63284  2.97810  4.14498  2.04528  3.69742  4.37259  4.62919  4.31318  4.22419  2.94103  2.63821  1.67508  5.20097  4.02088    136 - -
          2.68618  4.42225  2.77519  2.73123  3.46354  2.40513  3.72494  3.29354  2.67741  2.69355  4.24690  2.90347  2.73739  3.18146  2.89801  2.37887  2.77519  2.98518  4.58477  3.61503
          0.00700  5.36072  6.08306  0.61958  0.77255  0.48576  0.95510
     39   2.99478  5.46657  3.24272  1.47388  4.77631  3.79227  4.02479  3.81255  2.73609  3.75673  4.38498  3.31603  4.22610  2.96896  3.03510  1.81774  2.03528  3.01066  5.92133  4.53306    137 - -
          2.68618  4.42225  2.77519  2.73123  3.46354  2.40513  3.72494  3.29354  2.67741  2.69355  4.24690  2.90347  2.73739  3.18146  2.89801  2.37887  2.77519  2.98518  4.58477  3.61503
          0.00700  5.36072  6.08306  0.61958  0.77255  0.48576  0.95510
     40   3.10460  4.54444  4.43483  1.63226  3.32724  4.23042  4.54346  2.44999  3.84000  1.52469  2.95298  4.26727  4.59741  4.17081  4.10737  3.46770  3.33669  1.95061  5.16076  3.58284    138 - -
          2.68618  4.42225  2.77519  2.73123  3.46354  2.40513  3.72494  3.29354  2.67741  2.69355  4.24690  2.90347  2.73739  3.18146  2.89801  2.37887  2.77519  2.98518  4.58477  3.61503
          0.00700  5.36072  6.08306  0.61958  0.77255  0.48576  0.95510
     41   4.59350  5.76839  5.92716  5.62760  0.28676  5.44143  4.52111  3.95944  5.40395  3.13596  4.30881  5.19331  5.72419  5.26263  5.31235  4.03772  4.80764  4.11521  4.23779  2.83672    139 - -
          2.68618  4.42225  2.77519  2.73123  3.46354  2.40513  3.72494  3.29354  2.67741  2.69355  4.24690  2.90347  2.73739  3.18146  2.89801  2.37887  2.77519  2.98518  4.58477  3.61503
          0.00700  5.36072  6.08306  0.61958  0.77255  0.48576  0.95510
     42   3.78334  5.10829  5.94648  5.42470  4.34595  5.34522  5.88717  0.74016  5.30850  2.28846  2.76302  5.50905  5.60210  5.48572  5.39026  4.24488  4.11779  1.41913  6.25490  5.07399    140 - -
          2.68618  4.42225  2.77519  2.73123  3.46354  2.40513  3.72494  3.29354  2.67741  2.69355  4.24690  2.90347  2.73739  3.18146  2.89801  2.37887  2.77519  2.98518  4.58477  3.61503
          0.00700  5.36072  6.08306  0.61958  0.77255  0.48576  0.95510
     43   2.13388  5.16803  3.26954  2.52985  4.69972  3.64335  3.25830  3.67926  2.46090  2.98241  3.74270  2.42650  4.21836  2.57803  3.08723  1.73109  2.83148  3.66131  5.94375  4.54706    141 - -
          2.68618  4.42225  2.77519  2.73123  3.46354  2.40513  3.72494  3.29354  2.67741  2.69355  4.24690  2.90347  2.73739  3.18146  2.89801  2.37887  2.77519  2.98518  4.58477  3.61503
          0.00700  5.36072  6.08306  0.61958  0.77255  0.48576  0.95510
     44   3.05780  4.81982  2.89322  2.08486  2.01642  3.92199  2.43862  3.38480  2.97869  2.70582  3.84944  3.35878  4.30958  3.27524  3.27220  2.52613  3.12817  3.43624  5.65224  2.67736    142 - -
          2.68618  4.42225  2.77519  2.73123  3.46354  2.40513  3.72494  3.29354  2.67741  2.69355  4.24690  2.90347  2.73739  3.18146  2.89801  2.37887  2.77519  2.98518  4.58477  3.61503
          0.00700  5.36072  6.08306  0.61958  0.77255  0.48576  0.95510
     45   3.63668  5.18064  5.92120  5.34539  3.35678  5.25027  5.63455  1.23095  5.18563  0.87030  3.45084  5.41776  5.47198  5.22839  5.18619  4.60615  3.76370  2.25155  5.90987  4.82431    143 - -
          2.68618  4.42225  2.77519  2.73123  3.46354  2.40513  3.72494  3.29354  2.67741  2.69355  4.24690  2.90347  2.73739  3.18146  2.89801  2.37887  2.77519  2.98518  4.58477  3.61503
          0.00700  5.36072  6.08306  0.61958  0.77255  0.48576  0.95510
     46   2.22651  4.33565  4.64042  4.05224  3.67467  4.07050  4.53476  2.85759  3.92182  2.07936  3.35193  4.22913  4.58696  4.13079  4.08013  2.24597  1.29255  2.30728  5.18787  3.99889    144 - -
          2.68618  4.42225  2.77519  2.73123  3.46354  2.40513  3.72494  3.29354  2.67741  2.69355  4.24690  2.90347  2.73739  3.18146  2.89801  2.37887  2.77519  2.98518  4.58477  3.61503
          0.00700  5.36072  6.08306  0.61958  0.77255  0.48576  0.95510
     47   2.68588  4.11690  2.89775  2.26276  3.96268  3.40576  3.94816  4.21386  2.52546  3.10476  2.76727  3.10920  4.10155  3.03547  2.56711  1.60045  2.86257  3.72623  5.92845  4.53705    145 - -
          2.68618  4.42225  2.77519  2.73123  3.46354  2.40513  3.72494  3.29354  2.67741  2.69355  4.24690  2.90347  2.73739  3.18146  2.89801  2.37887  2.77519  2.98518  4.58477  3.61503
          0.01075  5.36072  5.11728  0.61958  0.77255  0.48576  0.95510
     48   2.88001  4.68130  3.14231  1.41302  3.88595  3.47557  3.48547  4.11782  2.53305  3.30483  4.06810  3.23455  4.21411  2.56674  2.15510  2.92863  3.02121  3.65830  5.95117  3.24541    146 - -
          2.68618  4.42225  2.77519  2.73123  3.46354  2.40513  3.72494  3.29354  2.67741  2.69355  4.24690  2.90347  2.73739  3.18146  2.89801  2.37887  2.77519  2.98518  4.58477  3.61503
          0.00703  5.35700  6.07935  0.61958  0.77255  0.47656  0.97000
     49   0.44689  5.06602  5.15236  4.89240  5.63607  3.12563  5.68833  5.09769  4.85008  4.38623  5.55862  4.60615  4.71110  5.03902  5.02388  2.06674  2.47347  4.33994  6.98400  5.88075    147 - -
          2.68618  4.42225  2.77519  2.73123  3.46354  2.40513  3.72494  3.29354  2.67741  2.69355  4.24690  2.90347  2.73739  3.18146  2.89801  2.37887  2.77519  2.98518  4.58477  3.61503
          0.00702  5.35786  6.08021  0.61958  0.77255  0.48576  0.95510
     50   2.76580  4.06643  3.23169  2.69175  4.54967  3.32320  3.58492  3.88455  2.69369  3.35322  4.20781  2.36647  4.19599  3.03419  2.43114  1.87399  3.24323  3.01657  2.54127  3.34964    148 - -
          2.68618  4.42225  2.77519  2.73123  3.46354  2.40513  3.72494  3.29354  2.67741  2.69355  4.24690  2.90347  2.73739  3.18146  2.89801  2.37887  2.77519  2.98518  4.58477  3.61503
          0.00702  5.35786  6.08021  0.61958  0.77255  0.48576  0.95510
     51   2.38095  4.96305  2.28877  1.51802  4.68107  3.81560  3.92364  3.75108  2.27886  3.43231  3.82755  2.90020  4.20894  2.51666  3.05898  2.91159  3.09210  3.52291  5.97390  3.93296    149 - -
          2.68618  4.42225  2.77519  2.73123  3.46354  2.40513  3.72494  3.29354  2.67741  2.69355  4.24690  2.90347  2.73739  3.18146  2.89801  2.37887  2.77519  2.98518  4.58477  3.61503
          0.00702  5.35786  6.08021  0.61958  0.77255  0.48576  0.95510
     52   2.40811  4.27307  3.62931  2.52669  3.58531  3.94988  3.10124  2.32877  2.40259  2.64273  3.30763  2.92868  4.33575  3.15456  2.33425  2.84340  3.26055  2.69636  5.58086  3.57349    150 - -
          2.68618  4.42225  2.77519  2.73123  3.46354  2.40513  3.72494  3.29354  2.67741  2.69355  4.24690  2.90347  2.73739  3.18146  2.89801  2.37887  2.77519  2.98518  4.58477  3.61503
          0.00703  5.35644  6.07879  0.61958  0.77255  0.48576  0.95510
     53   1.60432  1.80766  3.92379  3.36784  4.13900  3.77087  4.13452  3.51051  3.21393  3.20812  4.08523  3.77741  3.94900  3.64446  3.44082  2.57292  1.84275  3.07808  5.55501  4.30849    151 - -
          2.68618  4.42225  2.77519  2.73123  3.46354  2.40513  3.72494  3.29354  2.67741  2.69355  4.24690  2.90347  2.73739  3.18146  2.89801  2.37887  2.77519  2.98518  4.58477  3.61503
          0.00704  5.35518  6.07753  0.61958  0.77255  0.48576  0.95510
     54   2.85223  5.54659  3.12377  2.12059  4.89069  3.71340  2.59930  4.02213  1.89541  2.69095  4.23540  2.91767  4.09669  2.24902  2.49553  2.56278  3.17955  3.59341  5.97985  4.56951    152 - -
          2.68618  4.42225  2.77519  2.73123  3.46354  2.40513  3.72494  3.29354  2.67741  2.69355  4.24690  2.90347  2.73739  3.18146  2.89801  2.37887  2.77519  2.98518  4.58477  3.61503
          0.01802  5.35518  4.33260  0.61958  0.77255  0.48576  0.95510
     55   2.73589  5.54466  2.72389  1.81348  4.89029  3.45851  3.87944  4.30010  2.14431  3.48089  3.91805  2.98918  4.19974  1.99083  2.71846  2.22050  3.13233  3.91120  5.97700  3.96816    153 - -
          2.68621  4.42228  2.77523  2.73115  3.46357  2.40508  3.72498  3.29357  2.67744  2.69358  4.24693  2.90350  2.73743  3.18150  2.89804  2.37879  2.77518  2.98507  4.58480  3.61507
          0.04236  3.32922  5.17597  0.65984  0.72760  0.48064  0.96335
     56   2.70074  5.19771  2.85258  1.50164  4.89435  2.63811  3.47411  4.38103  2.50504  3.85399  4.58873  2.74152  4.20206  2.52132  2.46702  2.40778  3.15262  3.86070  5.98037  4.56880    156 - -
          2.68618  4.42225  2.77519  2.73123  3.46354  2.40513  3.72494  3.29354  2.67741  2.69355  4.24690  2.90347  2.73739  3.18146  2.89801  2.37887  2.77519  2.98518  4.58477  3.61503
          0.00711  5.34519  6.06753  0.61958  0.77255  0.51214  0.91432
     57   2.68448  5.55038  2.52108  2.65299  4.89600  2.64055  3.85715  4.38225  1.26633  3.79928  4.59114  2.57682  4.00283  2.90391  2.71067  2.81578  3.15823  3.94136  5.98236  4.57114    157 - -
          2.68620  4.42227  2.77521  2.73125  3.46356  2.40515  3.72496  3.29356  2.67728  2.69357  4.24692  2.90349  2.73726  3.18148  2.89803  2.37889  2.77521  2.98520  4.58479  3.61505
          0.02499  3.80051  6.06753  0.64950  0.73878  0.46961  0.98148
     58   2.57121  5.74587  3.81105  3.17505  5.14715  3.95610  4.03907  4.54765  1.89415  4.01146  4.59494  3.65627  4.53273  3.27114  0.80174  3.16186  3.50930  3.96121  6.10264  4.82857    160 - -
          2.68618  4.42225  2.77519  2.73123  3.46354  2.40513  3.72494  3.29354  2.67741  2.69355  4.24690  2.90347  2.73739  3.18146  2.89801  2.37887  2.77519  2.98518  4.58477  3.61503
          0.00707  5.35188  6.07422  0.61958  0.77255  0.48576  0.95510
     59   3.12640  4.53087  3.41828  2.78716  4.48571  3.89940  3.70728  4.33699  1.03855  3.78996  4.59727  3.32606  4.28665  2.93223  1.85277  2.92962  3.17491  3.58739  5.97361  4.60457    161 - -
          2.68618  4.42225  2.77519  2.73123  3.46354  2.40513  3.72494  3.29354  2.67741  2.69355  4.24690  2.90347  2.73739  3.18146  2.89801  2.37887  2.77519  2.98518  4.58477  3.61503
          0.00707  5.35188  6.07422  0.61958  0.77255  0.48576  0.95510
     60   3.01348  5.09848  3.58287  3.02240  4.14297  3.93220  4.15073  3.25948  2.52569  3.27628  4.18629  3.26863  4.32109  3.34330  3.09578  2.38090  1.03196  3.02900  5.63471  4.33769    162 - -
          2.68618  4.42225  2.77519  2.73123  3.46354  2.40513  3.72494  3.29354  2.67741  2.69355  4.24690  2.90347  2.73739  3.18146  2.89801  2.37887  2.77519  2.98518  4.58477  3.61503
          0.00707  5.35188  6.07422  0.61958  0.77255  0.48576  0.95510
     61   3.76640  2.66229  5.82495  5.27731  4.17853  5.16525  5.63648  1.09189  5.13300  1.77748  2.76606  5.33287  5.44032  5.27889  5.18289  4.52823  4.00898  1.41926  6.01830  4.85271    163 - -
          2.68618  4.42225  2.77519  2.73123  3.46354  2.40513  3.72494  3.29354  2.67741  2.69355  4.24690  2.90347  2.73739  3.18146  2.89801  2.37887  2.77519  2.98518  4.58477  3.61503
          0.00715  5.34047  6.06282  0.61958  0.77255  0.48576  0.95510
     62   2.50338  5.49803  3.29933  2.74332  4.46542  3.76834  2.89103  4.29772  2.48421  3.39612  4.22720  1.63161  4.20641  2.33218  3.13973  2.35580  2.34366  3.87872  5.94187  4.37037    164 - -
          2.68618  4.42225  2.77519  2.73123  3.46354  2.40513  3.72494  3.29354  2.67741  2.69355  4.24690  2.90347  2.73739  3.18146  2.89801  2.37887  2.77519  2.98518  4.58477  3.61503
          0.00718  5.33608  6.05843  0.61958  0.77255  0.48576  0.95510
     63   2.21330  3.96376  3.04538  2.73897  4.66902  1.95393  3.92166  4.11428  2.11243  3.59024  4.44187  3.33097  2.64880  3.15009  2.81833  2.96045  3.10936  2.71820  5.85554  3.28157    165 - -
          2.68618  4.42225  2.77519  2.73123  3.46354  2.40513  3.72494  3.29354  2.67741  2.69355  4.24690  2.90347  2.73739  3.18146  2.89801  2.37887  2.77519  2.98518  4.58477  3.61503
          0.00718  5.33608  6.05843  0.61958  0.77255  0.48576  0.95510
     64   2.82931  5.19041  2.16012  1.43810  4.88596  3.74054  3.81022  4.37222  2.38330  3.84592  4.44111  2.97384  4.19586  2.54607  2.86768  2.45951  3.03921  3.86633  5.97289  3.41078    166 - -
          2.68618  4.42225  2.77519  2.73123  3.46354  2.40513  3.72494  3.29354  2.67741  2.69355  4.24690  2.90347  2.73739  3.18146  2.89801  2.37887  2.77519  2.98518  4.58477  3.61503
          0.00720  5.33285  6.05519  0.61958  0.77255  0.48576  0.95510
     65   3.87513  6.41375  0.53760  2.99873  5.37955  4.10625  1.90973  4.61915  3.73997  4.75350  5.64380  3.51434  4.75352  3.87336  4.33078  3.75437  4.18126  4.56720  6.70112  5.11777    167 - -
          2.68618  4.42225  2.77519  2.73123  3.46354  2.40513  3.72494  3.29354  2.67741  2.69355  4.24690  2.90347  2.73739  3.18146  2.89801  2.37887  2.77519  2.98518  4.58477  3.61503
          0.00726  5.32479  6.04713  0.61958  0.77255  0.48576  0.95510
     66   3.96310  5.18433  6.04749  5.52877  3.96577  5.46713  6.00527  0.92243  5.42270  2.07643  3.49574  5.63367  5.67946  5.55352  5.48968  4.86063  4.20725  1.08634  6.28497  4.73229    168 - -
          2.68618  4.42225  2.77519  2.73123  3.46354  2.40513  3.72494  3.29354  2.67741  2.69355  4.24690  2.90347  2.73739  3.18146  2.89801  2.37887  2.77519  2.98518  4.58477  3.61503
          0.00776  5.25892  5.98127  0.61958  0.77255  0.48576  0.95510
     67   1.97129  4.40660  3.93900  3.91423  3.17052  4.13975  4.44261  2.49768  2.58260  1.28542  3.25928  4.01334  4.50926  3.88979  3.83581  3.26478  3.06075  2.49727  5.01897  3.83814    169 - -
          2.68618  4.42225  2.77519  2.73123  3.46354  2.40513  3.72494  3.29354  2.67741  2.69355  4.24690  2.90347  2.73739  3.18146  2.89801  2.37887  2.77519  2.98518  4.58477  3.61503
          0.00849  5.16943  5.89178  0.61958  0.77255  0.48576  0.95510
     68   2.09345  5.13838  3.07270  2.52790  2.33294  3.74284  3.87012  4.11720  2.04765  3.62505  4.33326  2.38432  4.13522  2.69943  3.09315  2.47417  2.84714  3.59044  4.22208  4.35479    170 - -
          2.68618  4.42225  2.77519  2.73123  3.46354  2.40513  3.72494  3.29354  2.67741  2.69355  4.24690  2.90347  2.73739  3.18146  2.89801  2.37887  2.77519  2.98518  4.58477  3.61503
          0.00893  5.11868  5.84102  0.61958  0.77255  0.48576  0.95510
     69   0.21873  4.97384  4.93517  4.91328  5.57818  3.76107  5.72489  4.97779  4.96798  4.77803  5.62273  4.54964  4.62259  5.14815  5.04192  3.17156  3.65230  4.23898  6.93967  5.84199    171 - -
          2.68618  4.42225  2.77519  2.73123  3.46354  2.40513  3.72494  3.29354  2.67741  2.69355  4.24690  2.90347  2.73739  3.18146  2.89801  2.37887  2.77519  2.98518  4.58477  3.61503
          0.00602  5.11577        *  0.61958  0.77255  0.00000        *
//
HMMER3/b [3.0 | March 2010]
NAME  NF-YC
LENG  76
ALPH  amino
RF    no
CS    no
MAP   yes
DATE  Sun May 29 21:53:15 2011
NSEQ  95
EFFN  2.472992
CKSUM 2997533622
GA    124 124;
STATS LOCAL MSV       -9.0262  0.71864
STATS LOCAL VITERBI   -9.2488  0.71864
STATS LOCAL FORWARD   -3.7623  0.71864
HMM          A        C        D        E        F        G        H        I        K        L        M        N        P        Q        R        S        T        V        W        Y   
            m->m     m->i     m->d     i->m     i->i     d->m     d->d
  COMPO   2.36593  4.42278  2.95825  2.66487  3.07358  3.40867  3.89495  2.67578  2.53970  2.37908  3.51231  3.24213  3.40377  3.09717  2.84879  2.68804  2.81484  2.63600  4.99915  3.86381
          2.68674  4.42265  2.77527  2.73075  3.46400  2.40560  3.72359  3.29335  2.67576  2.69365  4.24741  2.90375  2.73762  3.18156  2.89768  2.37906  2.77505  2.98557  4.58554  3.61541
          1.21971  0.88463  1.23163  1.69261  0.20339  0.00000        *
      1   2.76084  5.20085  3.02178  2.39820  4.55058  3.51720  2.98423  4.00734  2.14747  3.48759  4.24879  2.81575  3.90710  2.06347  2.10076  2.38132  2.92222  3.59591  5.61166  4.24426     16 - -
          2.68618  4.42225  2.77519  2.73123  3.46354  2.40513  3.72494  3.29354  2.67741  2.69355  4.24690  2.90347  2.73739  3.18146  2.89801  2.37887  2.77519  2.98518  4.58477  3.61503
          0.01793  4.42628  5.14862  0.61958  0.77255  0.41567  1.07851
      2   4.01966  5.23037  5.80587  5.26442  1.65059  5.31741  5.29026  2.51913  5.11518  0.66243  3.16594  5.38959  5.35598  4.96653  5.05758  4.70787  4.21900  2.92740  5.31217  4.04538     17 - -
          2.68618  4.42225  2.77519  2.73123  3.46354  2.40513  3.72494  3.29354  2.67741  2.69355  4.24690  2.90347  2.73739  3.18146  2.89801  2.37887  2.77519  2.98518  4.58477  3.61503
          0.01367  4.69491  5.41726  0.61958  0.77255  0.46590  0.98770
      3   4.27608  5.79525  4.96689  4.96470  5.77636  4.43948  5.88380  5.65878  5.11579  5.12621  6.25755  5.16334  0.11732  5.46340  5.18675  4.48523  4.78429  5.18217  6.62649  5.92930     18 - -
          2.68618  4.42225  2.77519  2.73123  3.46354  2.40513  3.72494  3.29354  2.67741  2.69355  4.24690  2.90347  2.73739  3.18146  2.89801  2.37887  2.77519  2.98518  4.58477  3.61503
          0.01292  4.75161  5.47396  0.61958  0.77255  0.48064  0.96334
      4   2.68854  4.31536  4.76856  4.16573  2.96618  4.10637  4.43640  1.87447  3.98471  1.25094  2.81040  4.22413  3.33090  4.12831  4.03819  3.41647  3.08084  2.26849  4.94184  3.77698     19 - -
          2.68618  4.42225  2.77519  2.73123  3.46354  2.40513  3.72494  3.29354  2.67741  2.69355  4.24690  2.90347  2.73739  3.18146  2.89801  2.37887  2.77519  2.98518  4.58477  3.61503
          0.01271  4.76762  5.48997  0.61958  0.77255  0.48711  0.95296
      5   0.99938  4.65448  3.99940  3.59831  4.83724  2.73171  4.65742  4.28113  3.61292  3.92874  4.72239  3.43727  4.15606  3.89508  3.96261  1.57250  2.34479  3.69438  6.14883  4.93131     20 - -
          2.68618  4.42225  2.77519  2.73123  3.46354  2.40513  3.72494  3.29354  2.67741  2.69355  4.24690  2.90347  2.73739  3.18146  2.89801  2.37887  2.77519  2.98518  4.58477  3.61503
          0.01265  4.77186  5.49421  0.61958  0.77255  0.48124  0.96238
      6   3.88456  5.85705  4.56443  3.60273  5.51999  4.35788  4.08942  4.76003  1.64772  4.06434  4.97701  3.88417  4.67343  3.21824  0.59945  3.85677  3.96598  4.46612  5.97955  4.95022     21 - -
          2.68618  4.42225  2.77519  2.73123  3.46354  2.40513  3.72494  3.29354  2.67741  2.69355  4.24690  2.90347  2.73739  3.18146  2.89801  2.37887  2.77519  2.98518  4.58477  3.61503
          0.01261  4.77511  5.49746  0.61958  0.77255  0.48576  0.95510
      7   3.46089  3.39544  5.50547  4.99484  4.05532  4.94374  5.53197  0.83802  4.89241  2.42156  3.86199  5.09883  5.21930  5.11105  5.01053  4.33086  3.48783  1.32178  5.94898  4.73998     22 - -
          2.68618  4.42225  2.77519  2.73123  3.46354  2.40513  3.72494  3.29354  2.67741  2.69355  4.24690  2.90347  2.73739  3.18146  2.89801  2.37887  2.77519  2.98518  4.58477  3.61503
          0.01261  4.77511  5.49746  0.61958  0.77255  0.48576  0.95510
      8   3.82260  5.84004  4.44040  3.52962  5.48650  4.31828  4.07200  4.73805  0.58875  4.04804  4.95004  3.83521  4.63780  3.19854  1.74299  3.79124  3.91499  4.43412  5.97191  4.92384     23 - -
          2.68618  4.42225  2.77519  2.73123  3.46354  2.40513  3.72494  3.29354  2.67741  2.69355  4.24690  2.90347  2.73739  3.18146  2.89801  2.37887  2.77519  2.98518  4.58477  3.61503
          0.01261  4.77511  5.49746  0.61958  0.77255  0.48576  0.95510
      9   2.88918  5.43546  3.44735  2.82174  4.83633  3.82343  3.87310  4.24187  1.06419  3.69769  4.49527  3.06944  4.19377  2.80595  1.93460  3.07731  3.12951  3.43218  5.78332  4.50161     24 - -
          2.68618  4.42225  2.77519  2.73123  3.46354  2.40513  3.72494  3.29354  2.67741  2.69355  4.24690  2.90347  2.73739  3.18146  2.89801  2.37887  2.77519  2.98518  4.58477  3.61503
          0.01261  4.77511  5.49746  0.61958  0.77255  0.48576  0.95510
     10   3.69262  4.88817  5.75136  5.26857  4.05187  5.29588  5.95654  0.62925  5.19781  2.26522  3.52438  5.44157  5.47783  5.38728  5.33234  4.72405  3.94503  1.57114  6.20160  5.04209     25 - -
          2.68618  4.42225  2.77519  2.73123  3.46354  2.40513  3.72494  3.29354  2.67741  2.69355  4.24690  2.90347  2.73739  3.18146  2.89801  2.37887  2.77519  2.98518  4.58477  3.61503
          0.01261  4.77511  5.49746  0.61958  0.77255  0.48576  0.95510
     11   2.43660  3.97593  4.55022  3.95916  3.26674  3.60475  4.35505  2.38114  3.80759  2.37162  1.23280  4.08338  4.38257  3.99453  3.92306  3.31890  3.10898  2.22771  4.94412  3.76188     26 - -
          2.68618  4.42225  2.77519  2.73123  3.46354  2.40513  3.72494  3.29354  2.67741  2.69355  4.24690  2.90347  2.73739  3.18146  2.89801  2.37887  2.77519  2.98518  4.58477  3.61503
          0.01256  4.77912  5.50147  0.61958  0.77255  0.48576  0.95510
     12   2.99019  5.52816  3.51595  2.87703  4.96643  3.87762  3.68867  4.36213  1.06718  3.78140  4.58174  3.21244  4.24221  2.15824  2.04249  2.97458  3.37149  3.97645  5.83299  4.57139     27 - -
          2.68618  4.42225  2.77519  2.73123  3.46354  2.40513  3.72494  3.29354  2.67741  2.69355  4.24690  2.90347  2.73739  3.18146  2.89801  2.37887  2.77519  2.98518  4.58477  3.61503
          0.01256  4.77912  5.50147  0.61958  0.77255  0.48576  0.95510
     13   2.14999  3.61913  3.62496  2.82760  3.60603  3.76328  4.01195  2.90709  3.01797  2.40291  3.36263  3.47827  4.14369  3.21694  2.74209  2.13597  2.31279  2.53797  5.12784  3.88741     28 - -
          2.68618  4.42225  2.77519  2.73123  3.46354  2.40513  3.72494  3.29354  2.67741  2.69355  4.24690  2.90347  2.73739  3.18146  2.89801  2.37887  2.77519  2.98518  4.58477  3.61503
          0.01256  4.77912  5.50147  0.61958  0.77255  0.48576  0.95510
     14   3.14170  5.70094  1.03297  2.39963  5.01105  3.62584  4.02226  4.51629  2.82267  3.99530  4.78332  2.49186  4.15832  2.97007  3.45621  2.21381  3.40069  3.76967  6.14173  4.67603     29 - -
          2.68618  4.42225  2.77519  2.73123  3.46354  2.40513  3.72494  3.29354  2.67741  2.69355  4.24690  2.90347  2.73739  3.18146  2.89801  2.37887  2.77519  2.98518  4.58477  3.61503
          0.01256  4.77912  5.50147  0.61958  0.77255  0.48576  0.95510
     15   2.42532  5.30632  2.52601  1.76812  4.64188  3.57227  3.77227  4.12279  2.29005  3.60727  4.01128  2.94951  2.15109  2.83409  2.91883  2.77666  3.04544  3.69214  5.74353  4.33542     30 - -
          2.68653  4.42260  2.77474  2.73158  3.46389  2.40327  3.72529  3.29389  2.67775  2.69390  4.24724  2.90381  2.73774  3.18181  2.89835  2.37868  2.77554  2.98454  4.58512  3.61538
          0.09182  2.48109  5.50147  2.23420  0.11326  0.48576  0.95510
     16   3.07689  5.80690  1.24022  1.56928  5.11698  2.41955  4.06562  4.63670  2.81481  4.10242  4.89667  3.03475  4.18794  3.20296  3.55421  2.95897  3.28306  4.18611  6.24313  4.75442     45 - -
          2.68618  4.42225  2.77519  2.73123  3.46354  2.40513  3.72494  3.29354  2.67741  2.69355  4.24690  2.90347  2.73739  3.18146  2.89801  2.37887  2.77519  2.98518  4.58477  3.61503
          0.01256  4.77912  5.50147  0.61958  0.77255  0.48576  0.95510
     17   2.29871  4.24903  4.43484  3.84205  3.35323  3.75838  4.25905  1.91818  3.69570  2.38725  3.36870  3.67032  4.30821  3.89059  3.82408  3.03642  2.84937  1.46280  4.87244  2.89587     46 - -
          2.68619  4.42226  2.77520  2.73124  3.46355  2.40514  3.72495  3.29355  2.67735  2.69356  4.24691  2.90339  2.73740  3.18147  2.89802  2.37888  2.77520  2.98519  4.58478  3.61504
          0.02749  3.77062  5.50147  0.63758  0.75198  0.48576  0.95510
     18   2.79213  5.18011  3.09293  2.48359  4.47793  2.48978  3.55747  3.09965  1.99145  3.35541  3.75352  2.69750  3.76225  2.89235  2.27033  2.57469  2.76927  3.33173  5.64189  4.26222     49 - -
          2.68622  4.42229  2.77523  2.73127  3.46345  2.40516  3.72498  3.29358  2.67744  2.69358  4.24693  2.90325  2.73743  3.18126  2.89804  2.37880  2.77523  2.98522  4.58481  3.61507
          0.05569  2.99396  5.50147  0.81729  0.58273  0.48576  0.95510
     19   2.74778  4.48872  3.77226  3.19748  3.61865  3.81006  4.06251  2.62615  2.23124  2.29145  1.67265  3.57831  4.18663  3.27679  3.14316  2.87819  3.04478  2.65003  5.07408  3.85028     53 - -
          2.68618  4.42225  2.77519  2.73123  3.46354  2.40513  3.72494  3.29354  2.67741  2.69355  4.24690  2.90347  2.73739  3.18146  2.89801  2.37887  2.77519  2.98518  4.58477  3.61503
          0.01256  4.77912  5.50147  0.61958  0.77255  0.48576  0.95510
     20   2.70072  3.84076  4.81869  4.22712  3.47572  4.16697  4.52703  1.29212  4.05423  2.30399  3.06152  4.28691  4.16204  4.22075  4.12122  3.48308  2.53329  1.63416  5.05278  3.86914     54 - -
          2.68618  4.42225  2.77519  2.73123  3.46354  2.40513  3.72494  3.29354  2.67741  2.69355  4.24690  2.90347  2.73739  3.18146  2.89801  2.37887  2.77519  2.98518  4.58477  3.61503
          0.01256  4.77912  5.50147  0.61958  0.77255  0.48576  0.95510
     21   2.15068  4.84586  3.41565  2.88136  4.34076  3.20783  4.03798  3.75475  2.87296  3.37953  3.86038  2.75784  4.06595  3.21150  3.31269  1.31118  2.34797  3.18173  5.63177  4.32702     55 - -
          2.68618  4.42225  2.77519  2.73123  3.46354  2.40513  3.72494  3.29354  2.67741  2.69355  4.24690  2.90347  2.73739  3.18146  2.89801  2.37887  2.77519  2.98518  4.58477  3.61503
          0.01256  4.77912  5.50147  0.61958  0.77255  0.48576  0.95510
     22   1.82908  4.61210  3.16376  2.60815  3.95415  2.82308  3.81919  3.75010  2.60362  3.15472  4.13088  2.44558  4.00300  2.13852  3.07382  2.48386  3.02600  3.29491  5.55500  4.20579     56 - -
          2.68618  4.42225  2.77519  2.73123  3.46354  2.40513  3.72494  3.29354  2.67741  2.69355  4.24690  2.90347  2.73739  3.18146  2.89801  2.37887  2.77519  2.98518  4.58477  3.61503
          0.01256  4.77912  5.50147  0.61958  0.77255  0.48576  0.95510
     23   2.20372  5.28111  2.40244  1.45145  4.60500  3.57737  3.78523  4.07754  2.53910  3.57860  3.87844  2.92474  3.98281  2.84027  3.03149  2.56609  3.05243  3.34793  5.72876  4.32728     57 - -
          2.68618  4.42225  2.77519  2.73123  3.46354  2.40513  3.72494  3.29354  2.67741  2.69355  4.24690  2.90347  2.73739  3.18146  2.89801  2.37887  2.77519  2.98518  4.58477  3.61503
          0.01256  4.77912  5.50147  0.61958  0.77255  0.48576  0.95510
     24   0.97603  4.52279  4.27146  3.76063  3.94557  3.77378  4.54267  2.89865  3.67635  2.91626  3.51831  3.95440  4.33702  3.94918  3.94101  3.14165  2.37186  2.02270  5.47087  4.26941     58 - -
          2.68618  4.42225  2.77519  2.73123  3.46354  2.40513  3.72494  3.29354  2.67741  2.69355  4.24690  2.90347  2.73739  3.18146  2.89801  2.37887  2.77519  2.98518  4.58477  3.61503
          0.01256  4.77912  5.50147  0.61958  0.77255  0.48576  0.95510
     25   2.64533  4.34096  4.24146  3.65987  3.24205  3.94338  4.24132  2.47819  3.55061  2.19689  3.42803  3.89660  1.46479  3.78202  3.75484  3.22747  3.08170  2.22475  4.94903  3.02673     59 - -
          2.68618  4.42225  2.77519  2.73123  3.46354  2.40513  3.72494  3.29354  2.67741  2.69355  4.24690  2.90347  2.73739  3.18146  2.89801  2.37887  2.77519  2.98518  4.58477  3.61503
          0.01256  4.77912  5.50147  0.61958  0.77255  0.48576  0.95510
     26   2.43337  4.20629  4.60185  3.99747  2.52025  3.95489  3.97580  2.05117  3.81762  2.27317  3.09195  3.92878  4.32018  3.73805  3.88450  3.06495  2.97904  1.43396  4.82585  3.49229     60 - -
          2.68618  4.42225  2.77519  2.73123  3.46354  2.40513  3.72494  3.29354  2.67741  2.69355  4.24690  2.90347  2.73739  3.18146  2.89801  2.37887  2.77519  2.98518  4.58477  3.61503
          0.01256  4.77912  5.50147  0.61958  0.77255  0.48576  0.95510
     27   2.23530  4.33453  4.81722  4.22107  2.98751  4.15593  4.50383  1.94042  4.04359  1.35751  3.39623  4.27777  4.50478  4.19763  4.10210  3.24851  3.19684  1.80976  5.01520  3.84062     61 - -
          2.68618  4.42225  2.77519  2.73123  3.46354  2.40513  3.72494  3.29354  2.67741  2.69355  4.24690  2.90347  2.73739  3.18146  2.89801  2.37887  2.77519  2.98518  4.58477  3.61503
          0.01256  4.77912  5.50147  0.61958  0.77255  0.48576  0.95510
     28   2.76490  4.30225  4.82180  4.21952  1.90456  4.12016  4.46136  1.85759  4.03093  2.07205  2.89132  4.25462  4.46996  4.17455  4.07210  3.43379  2.26552  1.93051  4.96109  3.78906     62 - -
          2.68618  4.42225  2.77519  2.73123  3.46354  2.40513  3.72494  3.29354  2.67741  2.69355  4.24690  2.90347  2.73739  3.18146  2.89801  2.37887  2.77519  2.98518  4.58477  3.61503
          0.01256  4.77912  5.50147  0.61958  0.77255  0.48576  0.95510
     29   1.15775  4.72150  3.79719  3.36728  4.78620  2.59687  4.49025  4.23217  3.39276  3.85838  4.64872  3.03535  4.13791  3.69427  3.78358  1.53545  2.47064  3.68092  6.07128  4.81728     63 - -
          2.68618  4.42225  2.77519  2.73123  3.46354  2.40513  3.72494  3.29354  2.67741  2.69355  4.24690  2.90347  2.73739  3.18146  2.89801  2.37887  2.77519  2.98518  4.58477  3.61503
          0.01256  4.77912  5.50147  0.61958  0.77255  0.48576  0.95510
     30   2.71955  5.04626  3.29494  2.71765  3.07844  3.68984  3.85485  3.70191  1.29561  3.03443  3.95368  3.22239  4.07309  2.91413  2.32009  2.90676  3.09476  3.38567  5.52182  3.93759     64 - -
          2.68618  4.42225  2.77519  2.73123  3.46354  2.40513  3.72494  3.29354  2.67741  2.69355  4.24690  2.90347  2.73739  3.18146  2.89801  2.37887  2.77519  2.98518  4.58477  3.61503
          0.01256  4.77912  5.50147  0.61958  0.77255  0.48576  0.95510
     31   1.05985  4.02982  3.83484  3.29020  3.86022  3.09845  4.20424  3.12842  3.23953  2.76275  3.51334  3.62255  4.16889  3.53562  3.57926  2.45684  2.80553  2.94838  5.29845  4.07212     65 - -
          2.68618  4.42225  2.77519  2.73123  3.46354  2.40513  3.72494  3.29354  2.67741  2.69355  4.24690  2.90347  2.73739  3.18146  2.89801  2.37887  2.77519  2.98518  4.58477  3.61503
          0.01256  4.77912  5.50147  0.61958  0.77255  0.48576  0.95510
     32   2.29611  1.90012  4.36445  3.78073  3.41342  3.92135  4.27334  2.59887  3.65086  2.06816  3.22356  3.95437  4.30795  3.86256  3.81205  3.06700  1.96241  2.43826  4.93204  3.74300     66 - -
          2.68618  4.42225  2.77519  2.73123  3.46354  2.40513  3.72494  3.29354  2.67741  2.69355  4.24690  2.90347  2.73739  3.18146  2.89801  2.37887  2.77519  2.98518  4.58477  3.61503
          0.01256  4.77912  5.50147  0.61958  0.77255  0.48576  0.95510
     33   3.49873  6.16170  2.37344  0.56716  5.43878  3.68330  4.26137  4.99667  3.30472  4.45140  5.32115  3.13190  4.33288  2.97622  3.91236  3.35106  3.79518  4.54235  6.58870  5.04145     67 - -
          2.68618  4.42225  2.77519  2.73123  3.46354  2.40513  3.72494  3.29354  2.67741  2.69355  4.24690  2.90347  2.73739  3.18146  2.89801  2.37887  2.77519  2.98518  4.58477  3.61503
          0.01256  4.77912  5.50147  0.61958  0.77255  0.48576  0.95510
     34   2.82881  4.23103  4.23585  4.01044  2.95732  3.97936  3.88261  2.21316  3.69756  1.25592  2.31829  4.08074  4.34130  3.99473  3.90319  3.28321  3.06057  2.37607  4.84451  3.45837     68 - -
          2.68618  4.42225  2.77519  2.73123  3.46354  2.40513  3.72494  3.29354  2.67741  2.69355  4.24690  2.90347  2.73739  3.18146  2.89801  2.37887  2.77519  2.98518  4.58477  3.61503
          0.01256  4.77912  5.50147  0.61958  0.77255  0.48576  0.95510
     35   4.31358  5.49218  5.57198  5.31316  0.46861  5.15164  4.40620  3.33297  5.11339  2.10831  3.93230  5.01171  5.41873  4.99395  5.04529  4.61832  4.55436  3.47056  4.49551  2.81012     69 - -
          2.68618  4.42225  2.77519  2.73123  3.46354  2.40513  3.72494  3.29354  2.67741  2.69355  4.24690  2.90347  2.73739  3.18146  2.89801  2.37887  2.77519  2.98518  4.58477  3.61503
          0.01256  4.77912  5.50147  0.61958  0.77255  0.48576  0.95510
     36   3.23650  4.76094  5.54171  5.01581  3.90329  4.98622  5.50885  0.95670  4.90574  1.88701  3.08998  5.13113  5.22690  5.06768  4.99613  4.36703  3.76493  1.38709  5.85910  4.70091     70 - -
          2.68618  4.42225  2.77519  2.73123  3.46354  2.40513  3.72494  3.29354  2.67741  2.69355  4.24690  2.90347  2.73739  3.18146  2.89801  2.37887  2.77519  2.98518  4.58477  3.61503
          0.01256  4.77912  5.50147  0.61958  0.77255  0.48576  0.95510
     37   2.17710  5.17137  2.93505  2.20563  4.46605  3.43514  3.61422  3.80524  2.44357  2.64806  3.55951  3.07669  3.97841  2.07663  2.85370  2.78017  2.55679  3.39543  5.63541  4.25723     71 - -
          2.68618  4.42225  2.77519  2.73123  3.46354  2.40513  3.72494  3.29354  2.67741  2.69355  4.24690  2.90347  2.73739  3.18146  2.89801  2.37887  2.77519  2.98518  4.58477  3.61503
          0.01256  4.77912  5.50147  0.61958  0.77255  0.48576  0.95510
     38   2.64814  4.76439  2.55191  1.61847  4.24359  3.57160  3.36887  4.04822  2.43632  3.35308  3.87530  2.86705  3.96461  2.81679  2.84627  2.36968  2.87652  3.63112  5.69634  3.39278     72 - -
          2.68618  4.42225  2.77519  2.73123  3.46354  2.40513  3.72494  3.29354  2.67741  2.69355  4.24690  2.90347  2.73739  3.18146  2.89801  2.37887  2.77519  2.98518  4.58477  3.61503
          0.01256  4.77912  5.50147  0.61958  0.77255  0.48576  0.95510
     39   3.99420  5.21136  5.91564  5.32418  2.41640  5.35623  5.61639  2.20602  5.18564  0.56156  2.86286  5.51052  5.38193  5.02983  5.11628  4.73845  4.19259  2.66426  5.61938  4.65892     73 - -
          2.68618  4.42225  2.77519  2.73123  3.46354  2.40513  3.72494  3.29354  2.67741  2.69355  4.24690  2.90347  2.73739  3.18146  2.89801  2.37887  2.77519  2.98518  4.58477  3.61503
          0.01256  4.77912  5.50147  0.61958  0.77255  0.48576  0.95510
     40   2.10309  4.08137  4.12995  3.55788  3.51449  3.87000  4.22664  2.57552  3.46615  2.35200  3.50877  3.82151  4.27049  3.71576  3.70621  2.58267  1.59532  2.06436  5.01587  3.81467     74 - -
          2.68618  4.42225  2.77519  2.73123  3.46354  2.40513  3.72494  3.29354  2.67741  2.69355  4.24690  2.90347  2.73739  3.18146  2.89801  2.37887  2.77519  2.98518  4.58477  3.61503
          0.01256  4.77912  5.50147  0.61958  0.77255  0.48576  0.95510
     41   2.65734  5.23520  2.80498  2.03533  4.55371  3.26181  3.63157  3.58555  2.19920  2.96370  2.85642  2.89193  3.96727  2.73943  2.50868  2.60098  2.71824  3.42092  5.68409  4.28979     75 - -
          2.68618  4.42225  2.77519  2.73123  3.46354  2.40513  3.72494  3.29354  2.67741  2.69355  4.24690  2.90347  2.73739  3.18146  2.89801  2.37887  2.77519  2.98518  4.58477  3.61503
          0.01256  4.77912  5.50147  0.61958  0.77255  0.48576  0.95510
     42   2.53976  4.59840  2.69119  2.10765  4.61356  3.42117  3.69808  4.09244  2.22795  3.40698  4.04491  2.93846  3.96155  2.57780  1.78521  2.75806  3.02228  3.66354  5.71613  3.79245     76 - -
          2.68618  4.42225  2.77519  2.73123  3.46354  2.40513  3.72494  3.29354  2.67741  2.69355  4.24690  2.90347  2.73739  3.18146  2.89801  2.37887  2.77519  2.98518  4.58477  3.61503
          0.01256  4.77912  5.50147  0.61958  0.77255  0.48576  0.95510
     43   0.89495  4.60077  4.30718  3.96595  4.96480  3.10544  4.91599  4.40546  3.95891  4.08193  4.87288  3.94304  4.18806  4.20605  4.23402  1.44139  2.28076  3.75121  6.30105  5.13641     77 - -
          2.68618  4.42225  2.77519  2.73123  3.46354  2.40513  3.72494  3.29354  2.67741  2.69355  4.24690  2.90347  2.73739  3.18146  2.89801  2.37887  2.77519  2.98518  4.58477  3.61503
          0.01256  4.77912  5.50147  0.61958  0.77255  0.48576  0.95510
     44   2.58235  3.44264  4.31139  3.72212  3.36712  3.51780  3.90875  2.66788  3.59403  2.13604  3.09850  3.68677  4.28086  3.52268  3.75910  3.00153  3.03437  2.51964  1.83928  2.50671     78 - -
          2.68618  4.42225  2.77519  2.73123  3.46354  2.40513  3.72494  3.29354  2.67741  2.69355  4.24690  2.90347  2.73739  3.18146  2.89801  2.37887  2.77519  2.98518  4.58477  3.61503
          0.01256  4.77912  5.50147  0.61958  0.77255  0.48576  0.95510
     45   2.23675  3.83804  2.99837  2.49868  3.57521  3.64853  3.85981  2.97433  2.33220  2.49126  3.76541  2.95733  4.03670  2.67675  2.72958  2.75464  2.82328  2.76956  5.41467  4.10255     79 - -
          2.68618  4.42225  2.77519  2.73123  3.46354  2.40513  3.72494  3.29354  2.67741  2.69355  4.24690  2.90347  2.73739  3.18146  2.89801  2.37887  2.77519  2.98518  4.58477  3.61503
          0.01256  4.77912  5.50147  0.61958  0.77255  0.48576  0.95510
     46   2.28098  4.06305  3.49421  2.69704  3.80568  3.44418  2.32069  2.84904  2.87141  2.59688  3.08368  3.09857  4.10832  2.90028  3.27020  2.63585  3.02731  2.58655  5.21036  3.21270     80 - -
          2.68618  4.42225  2.77519  2.73123  3.46354  2.40513  3.72494  3.29354  2.67741  2.69355  4.24690  2.90347  2.73739  3.18146  2.89801  2.37887  2.77519  2.98518  4.58477  3.61503
          0.01256  4.77912  5.50147  0.61958  0.77255  0.48576  0.95510
     47   1.26479  4.69197  3.72994  3.06334  4.40847  3.13516  4.34157  3.80503  3.26511  3.47638  4.31268  3.58773  4.14021  3.57589  3.64939  2.57223  1.44444  3.21002  5.75848  4.50763     81 - -
          2.68618  4.42225  2.77519  2.73123  3.46354  2.40513  3.72494  3.29354  2.67741  2.69355  4.24690  2.90347  2.73739  3.18146  2.89801  2.37887  2.77519  2.98518  4.58477  3.61503
          0.03442  4.77912  3.67181  0.61958  0.77255  0.48576  0.95510
     48   2.59913  5.17820  3.08147  1.94875  4.10621  3.57650  3.76852  3.74412  2.30098  2.66645  4.23112  2.90399  3.96872  2.19474  2.62655  2.52663  3.01493  2.95292  5.63867  4.25728     82 - -
          2.68618  4.42225  2.77519  2.73123  3.46354  2.40513  3.72494  3.29354  2.67741  2.69355  4.24690  2.90347  2.73739  3.18146  2.89801  2.37887  2.77519  2.98518  4.58477  3.61503
          0.01284  4.75754  5.47989  0.61958  0.77255  0.53291  0.88406
     49   2.56683  5.22411  2.84591  1.68807  4.10825  3.12956  3.75748  3.75429  2.23229  2.81833  3.65136  3.04637  3.96010  2.64913  2.76730  2.51144  3.01370  3.59969  5.67381  4.28037     83 - -
          2.68618  4.42225  2.77519  2.73123  3.46354  2.40513  3.72494  3.29354  2.67741  2.69355  4.24690  2.90347  2.73739  3.18146  2.89801  2.37887  2.77519  2.98518  4.58477  3.61503
          0.01284  4.75754  5.47989  0.61958  0.77255  0.45737  1.00224
     50   2.68640  4.78144  2.62568  2.36853  4.63828  2.42753  3.11085  4.12234  2.29726  3.59995  4.33742  2.21914  3.95910  2.67932  2.48555  2.49885  2.91189  3.68513  5.73007  4.32072     84 - -
          2.68618  4.42225  2.77519  2.73123  3.46354  2.40513  3.72494  3.29354  2.67741  2.69355  4.24690  2.90347  2.73739  3.18146  2.89801  2.37887  2.77519  2.98518  4.58477  3.61503
          0.01256  4.77912  5.50147  0.61958  0.77255  0.48576  0.95510
     51   2.75396  5.31783  3.08378  2.49033  4.66484  2.57339  3.77857  4.13695  1.51553  3.61523  4.36371  2.54566  3.99752  2.68634  2.47756  2.53318  2.99429  3.71077  5.74225  4.35122     85 - -
          2.68620  4.42227  2.77522  2.73125  3.46356  2.40508  3.72497  3.29356  2.67735  2.69357  4.24692  2.90349  2.73726  3.18148  2.89803  2.37889  2.77522  2.98520  4.58479  3.61505
          0.06485  2.83513  5.50147  0.46206  0.99421  0.48576  0.95510
     52   2.50938  5.27035  3.23269  2.65307  4.60901  3.46967  3.82252  4.04521  1.97145  3.55385  4.14345  3.17176  4.06517  2.82921  1.37814  2.54653  3.07810  3.55125  5.69896  4.35733     88 - -
          2.68618  4.42225  2.77519  2.73123  3.46354  2.40513  3.72494  3.29354  2.67741  2.69355  4.24690  2.90347  2.73739  3.18146  2.89801  2.37887  2.77519  2.98518  4.58477  3.61503
          0.01256  4.77912  5.50147  0.61958  0.77255  0.48576  0.95510
     53   2.88821  4.48457  3.17703  2.43903  4.66466  3.39400  3.72236  4.11777  1.63283  3.52197  4.36492  3.12958  4.03817  2.64059  1.65140  2.76218  2.90116  3.71068  5.72812  4.36574     89 - -
          2.68582  4.42236  2.77531  2.73135  3.46365  2.40498  3.72506  3.29365  2.67727  2.69341  4.24701  2.90358  2.73751  3.18158  2.89797  2.37892  2.77513  2.98530  4.58488  3.61514
          0.09611  2.43593  5.49190  1.25122  0.33709  0.48576  0.95510
     54   2.56735  4.74587  3.40921  2.84696  3.70895  3.69545  3.92664  2.92245  2.73801  2.98469  3.84533  3.14738  4.01917  3.14949  2.32626  2.92213  1.44922  2.97346  5.30186  4.02558     96 - -
          2.68618  4.42225  2.77519  2.73123  3.46354  2.40513  3.72494  3.29354  2.67741  2.69355  4.24690  2.90347  2.73739  3.18146  2.89801  2.37887  2.77519  2.98518  4.58477  3.61503
          0.01268  4.76955  5.49190  0.61958  0.77255  0.48576  0.95510
     55   3.75476  4.98754  5.72706  5.16597  3.57665  5.16597  5.55584  1.87250  5.03785  0.83022  2.78939  5.31666  5.29801  5.02665  5.04298  4.54590  3.97781  1.60577  5.70369  4.67822     97 - -
          2.68618  4.42225  2.77519  2.73123  3.46354  2.40513  3.72494  3.29354  2.67741  2.69355  4.24690  2.90347  2.73739  3.18146  2.89801  2.37887  2.77519  2.98518  4.58477  3.61503
          0.01268  4.76955  5.49190  0.61958  0.77255  0.48576  0.95510
     56   2.73733  5.25924  3.06290  2.50710  4.58782  3.48579  2.88771  4.05908  2.27708  3.28153  4.30538  2.71847  3.96848  1.83715  2.79581  2.34170  2.40877  3.64124  5.70026  4.30422     98 - -
          2.68626  4.42233  2.77506  2.73131  3.46362  2.40521  3.72502  3.29362  2.67749  2.69343  4.24698  2.90354  2.73747  3.18154  2.89784  2.37880  2.77485  2.98526  4.58485  3.61511
          0.05462  3.01521  5.49190  1.32688  0.30830  0.48576  0.95510
     57   2.55527  5.21762  2.95446  2.46571  4.53057  3.40540  3.76532  3.99390  1.85979  3.19663  4.26708  2.91358  3.44516  2.87331  2.23928  2.59224  2.83871  3.51419  5.66973  2.69018    105 - -
          2.68618  4.42225  2.77519  2.73123  3.46354  2.40513  3.72494  3.29354  2.67741  2.69355  4.24690  2.90347  2.73739  3.18146  2.89801  2.37887  2.77519  2.98518  4.58477  3.61503
          0.01268  4.76955  5.49190  0.61958  0.77255  0.48576  0.95510
     58   2.60313  4.77540  2.67100  2.05289  4.33358  3.56177  3.74937  4.11000  2.17929  3.47620  4.32841  2.43779  3.95522  2.54007  2.77225  2.06435  2.81317  3.51230  5.72189  4.31365    106 - -
          2.68618  4.42225  2.77519  2.73123  3.46354  2.40513  3.72494  3.29354  2.67741  2.69355  4.24690  2.90347  2.73739  3.18146  2.89801  2.37887  2.77519  2.98518  4.58477  3.61503
          0.01268  4.76955  5.49190  0.61958  0.77255  0.48576  0.95510
     59   2.69128  5.09471  1.38928  2.59150  3.98290  3.60797  2.61611  3.54729  2.60763  3.36718  3.99081  3.12130  4.00932  2.95750  3.08138  2.70648  3.04561  3.36531  5.57426  4.21097    107 - -
          2.68618  4.42225  2.77519  2.73123  3.46354  2.40513  3.72494  3.29354  2.67741  2.69355  4.24690  2.90347  2.73739  3.18146  2.89801  2.37887  2.77519  2.98518  4.58477  3.61503
          0.01268  4.76955  5.49190  0.61958  0.77255  0.48576  0.95510
     60   3.60705  4.85311  5.61188  5.05761  3.43944  5.01578  5.44226  1.27142  4.92645  1.31532  2.86750  5.17086  5.20887  4.98083  4.95392  4.38811  3.83888  1.48427  5.68552  4.60384    108 - -
          2.68618  4.42225  2.77519  2.73123  3.46354  2.40513  3.72494  3.29354  2.67741  2.69355  4.24690  2.90347  2.73739  3.18146  2.89801  2.37887  2.77519  2.98518  4.58477  3.61503
          0.01268  4.76955  5.49190  0.61958  0.77255  0.48576  0.95510
     61   1.65210  5.13464  2.83010  2.40629  4.16684  3.58955  3.78482  3.36295  2.21159  3.41319  4.19259  3.08689  3.98151  2.90624  2.70290  2.33509  2.96777  3.14790  5.60661  4.23684    109 - -
          2.68618  4.42225  2.77519  2.73123  3.46354  2.40513  3.72494  3.29354  2.67741  2.69355  4.24690  2.90347  2.73739  3.18146  2.89801  2.37887  2.77519  2.98518  4.58477  3.61503
          0.01268  4.76955  5.49190  0.61958  0.77255  0.48576  0.95510
     62   1.90971  5.26723  2.98298  2.16587  4.59976  3.56541  3.41242  3.86164  2.34803  3.56704  3.74971  2.69170  3.95866  2.38109  2.72921  2.33833  2.84877  3.65113  5.70737  4.30432    110 - -
          2.68618  4.42225  2.77519  2.73123  3.46354  2.40513  3.72494  3.29354  2.67741  2.69355  4.24690  2.90347  2.73739  3.18146  2.89801  2.37887  2.77519  2.98518  4.58477  3.61503
          0.01268  4.76955  5.49190  0.61958  0.77255  0.48576  0.95510
     63   0.88016  2.65858  4.46665  4.01235  4.16462  3.53181  4.69862  3.45764  3.91619  3.25189  4.14212  3.99356  4.22519  4.14196  4.12080  2.59987  2.41315  2.50627  5.63093  4.45672    111 - -
          2.68618  4.42225  2.77519  2.73123  3.46354  2.40513  3.72494  3.29354  2.67741  2.69355  4.24690  2.90347  2.73739  3.18146  2.89801  2.37887  2.77519  2.98518  4.58477  3.61503
          0.01268  4.76955  5.49190  0.61958  0.77255  0.48576  0.95510
     64   2.56294  4.51911  5.09980  4.53848  3.51847  4.51313  4.94320  1.41583  4.39715  2.23258  3.65718  4.63100  4.83631  4.58638  4.49356  3.85168  2.77371  1.14523  5.44605  4.25359    112 - -
          2.68618  4.42225  2.77519  2.73123  3.46354  2.40513  3.72494  3.29354  2.67741  2.69355  4.24690  2.90347  2.73739  3.18146  2.89801  2.37887  2.77519  2.98518  4.58477  3.61503
          0.01268  4.76955  5.49190  0.61958  0.77255  0.48576  0.95510
     65   2.41948  4.11839  2.97848  2.14571  4.56808  3.56888  3.75823  4.03907  2.23408  3.13925  4.15728  2.87068  3.96182  2.25542  2.67601  2.33554  2.44544  3.45781  5.69028  4.29280    113 - -
          2.68618  4.42225  2.77519  2.73123  3.46354  2.40513  3.72494  3.29354  2.67741  2.69355  4.24690  2.90347  2.73739  3.18146  2.89801  2.37887  2.77519  2.98518  4.58477  3.61503
          0.01268  4.76955  5.49190  0.61958  0.77255  0.48576  0.95510
     66   2.64067  5.28151  2.94384  2.38237  4.61992  3.32098  3.51865  4.10065  1.98442  3.40654  4.04960  2.19442  3.95736  2.76210  2.18399  2.41335  2.87593  3.52247  5.71785  4.31176    114 - -
          2.68619  4.42226  2.77520  2.73124  3.46354  2.40513  3.72463  3.29355  2.67741  2.69355  4.24690  2.90347  2.73740  3.18147  2.89801  2.37887  2.77520  2.98519  4.58477  3.61504
          0.03695  3.43722  5.49190  0.45240  1.01087  0.48576  0.95510
     67   2.78682  4.85921  2.70202  2.29840  4.07297  3.57524  3.52945  3.97801  2.38865  3.33774  4.25766  2.88644  3.96780  2.74770  2.68494  2.11606  2.07189  3.00249  5.66216  3.81437    116 - -
          2.68618  4.42225  2.77519  2.73123  3.46354  2.40513  3.72494  3.29354  2.67741  2.69355  4.24690  2.90347  2.73739  3.18146  2.89801  2.37887  2.77519  2.98518  4.58477  3.61503
          0.01268  4.76955  5.49190  0.61958  0.77255  0.48576  0.95510
     68   2.79681  5.26433  1.67458  1.99297  3.62402  3.45391  3.76435  4.06410  2.39354  3.56143  4.31059  2.97485  3.06361  2.70509  3.00049  2.71382  3.02860  3.56911  4.87457  4.30709    117 - -
          2.68618  4.42225  2.77519  2.73123  3.46354  2.40513  3.72494  3.29354  2.67741  2.69355  4.24690  2.90347  2.73739  3.18146  2.89801  2.37887  2.77519  2.98518  4.58477  3.61503
          0.01268  4.76955  5.49190  0.61958  0.77255  0.48576  0.95510
     69   2.71997  5.16903  2.94284  2.43954  4.46416  3.58240  3.55025  3.14400  2.16815  2.82315  3.21542  2.62594  3.97451  2.49148  2.65558  2.45123  2.54667  3.29948  5.63279  4.25424    118 - -
          2.68618  4.42225  2.77519  2.73123  3.46354  2.40513  3.72494  3.29354  2.67741  2.69355  4.24690  2.90347  2.73739  3.18146  2.89801  2.37887  2.77519  2.98518  4.58477  3.61503
          0.01443  4.76955  5.14209  0.61958  0.77255  0.48576  0.95510
     70   3.25461  4.81695  5.04245  4.57682  0.93312  4.51111  4.07467  3.27180  4.39118  2.03475  3.91335  4.42367  4.84257  4.42354  4.40529  3.53741  3.72333  3.12329  3.97251  1.87023    119 - -
          2.68618  4.42225  2.77519  2.73123  3.46354  2.40513  3.72494  3.29354  2.67741  2.69355  4.24690  2.90347  2.73739  3.18146  2.89801  2.37887  2.77519  2.98518  4.58477  3.61503
          0.01271  4.76783  5.49017  0.61958  0.77255  0.48336  0.95896
     71   2.47523  5.25141  1.53545  2.28697  4.57339  3.57133  3.63445  3.69567  2.51220  3.41331  4.29890  2.97368  3.96772  2.65370  2.87080  2.67911  2.75873  3.49278  5.69787  4.30022    120 - -
          2.68618  4.42225  2.77519  2.73123  3.46354  2.40513  3.72494  3.29354  2.67741  2.69355  4.24690  2.90347  2.73739  3.18146  2.89801  2.37887  2.77519  2.98518  4.58477  3.61503
          0.01268  4.76955  5.49190  0.61958  0.77255  0.48576  0.95510
     72   4.63308  5.77871  5.50665  5.44069  0.23534  4.95438  4.60708  4.16646  5.35896  3.35006  4.78605  5.16299  5.43784  5.29951  5.25890  4.80232  4.95570  4.20721  4.71763  3.02698    121 - -
          2.68618  4.42225  2.77519  2.73123  3.46354  2.40513  3.72494  3.29354  2.67741  2.69355  4.24690  2.90347  2.73739  3.18146  2.89801  2.37887  2.77519  2.98518  4.58477  3.61503
          0.01268  4.76955  5.49190  0.61958  0.77255  0.48576  0.95510
     73   4.33873  5.57768  5.62850  5.34432  3.75431  5.12122  5.75742  3.05544  5.13382  0.25079  3.62055  5.56031  5.45360  5.25932  5.13375  4.93889  4.61276  3.30624  5.85947  4.76901    122 - -
          2.68618  4.42225  2.77519  2.73123  3.46354  2.40513  3.72494  3.29354  2.67741  2.69355  4.24690  2.90347  2.73739  3.18146  2.89801  2.37887  2.77519  2.98518  4.58477  3.61503
          0.09040  4.76955  2.55173  0.61958  0.77255  0.48576  0.95510
     74   2.43619  4.75512  3.31723  2.35845  3.94215  3.16487  3.86714  2.38605  2.50342  2.70328  3.84179  3.24362  4.03331  2.89486  2.81218  2.58642  2.99430  2.22909  5.29586  4.00745    123 - -
          2.68618  4.42225  2.77519  2.73123  3.46354  2.40513  3.72494  3.29354  2.67741  2.69355  4.24690  2.90347  2.73739  3.18146  2.89801  2.37887  2.77519  2.98518  4.58477  3.61503
          0.02721  4.69286  4.03498  0.61958  0.77255  0.63877  0.75066
     75   3.28299  5.91026  0.79615  2.05155  5.18974  3.35925  4.09921  4.72140  3.09495  4.19118  5.01914  2.85047  4.19457  3.03555  3.69537  3.16201  3.56223  4.11908  6.34223  4.35680    124 - -
          2.68618  4.42225  2.77519  2.73123  3.46354  2.40513  3.72494  3.29354  2.67741  2.69355  4.24690  2.90347  2.73739  3.18146  2.89801  2.37887  2.77519  2.98518  4.58477  3.61503
          0.10074  4.67953  2.44705  0.61958  0.77255  0.66205  0.72524
     76   2.87216  4.42749  4.95128  4.37973  3.56023  4.37571  4.77179  1.33815  4.22940  2.02150  2.99190  4.48148  4.69413  4.40612  3.96726  3.70686  3.33519  1.31215  5.26759  4.09196    125 - -
          2.68652  4.42259  2.77537  2.73053  3.46363  2.40546  3.72528  3.29276  2.67709  2.69361  4.24723  2.90372  2.73683  3.18143  2.89791  2.37915  2.77553  2.98472  4.58511  3.61537
          0.36718  1.17988        *  1.33701  0.30466  0.00000        *
//
HMMER3/b [3.0 | March 2010]
NAME  NOZZLE
LENG  267
ALPH  amino
RF    no
CS    no
MAP   yes
DATE  Sun May 29 21:53:15 2011
NSEQ  4
EFFN  0.957031
CKSUM 1379925152
GA    257 257;
STATS LOCAL MSV      -10.6030  0.70230
STATS LOCAL VITERBI  -12.0963  0.70230
STATS LOCAL FORWARD   -4.7361  0.70230
HMM          A        C        D        E        F        G        H        I        K        L        M        N        P        Q        R        S        T        V        W        Y   
            m->m     m->i     m->d     i->m     i->i     d->m     d->d
  COMPO   2.53407  4.22585  2.93393  2.67214  3.35417  2.63053  3.76961  3.07247  2.65755  2.59026  3.68028  2.97106  3.22277  3.12381  2.89326  2.45063  2.81509  2.72437  5.00496  3.56955
          2.68618  4.42225  2.77519  2.73123  3.46354  2.40513  3.72494  3.29354  2.67741  2.69355  4.24690  2.90347  2.73739  3.18146  2.89801  2.37887  2.77519  2.98518  4.58477  3.61503
          0.02331  4.16618  4.88853  0.61958  0.77255  0.00000        *
      1   3.26834  5.22016  3.46233  3.04154  4.67500  3.71360  3.95999  4.12588  0.69579  3.63152  4.58688  3.44909  4.20119  3.14177  2.53596  3.29688  3.50438  3.82071  5.61546  4.47604      1 - -
          2.68618  4.42225  2.77519  2.73123  3.46354  2.40513  3.72494  3.29354  2.67741  2.69355  4.24690  2.90347  2.73739  3.18146  2.89801  2.37887  2.77519  2.98518  4.58477  3.61503
          0.02331  4.16618  4.88853  0.61958  0.77255  0.48576  0.95510
      2   3.00067  5.29396  2.88140  2.03580  4.68591  3.53936  3.72406  4.08675  1.19158  3.56673  4.41217  3.04125  4.00114  2.86227  2.52532  2.96008  3.21759  3.72733  5.65522  4.37203      2 - -
          2.68618  4.42225  2.77519  2.73123  3.46354  2.40513  3.72494  3.29354  2.67741  2.69355  4.24690  2.90347  2.73739  3.18146  2.89801  2.37887  2.77519  2.98518  4.58477  3.61503
          0.02331  4.16618  4.88853  0.61958  0.77255  0.48576  0.95510
      3   2.80129  4.90096  2.92373  2.64377  4.33484  3.40036  3.89005  3.83194  2.61726  3.39136  4.28152  3.11740  1.47822  2.09626  2.96874  2.84889  3.11312  3.47480  5.56659  4.25599      3 - -
          2.68618  4.42225  2.77519  2.73123  3.46354  2.40513  3.72494  3.29354  2.67741  2.69355  4.24690  2.90347  2.73739  3.18146  2.89801  2.37887  2.77519  2.98518  4.58477  3.61503
          0.21062  4.16618  1.74639  0.61958  0.77255  0.48576  0.95510
      4   2.36557  4.30100  3.29194  2.95822  4.10464  3.09276  4.05518  3.41449  2.95397  3.14803  4.04484  3.24400  2.16446  3.30904  3.28555  2.52957  1.59129  3.02018  5.46597  4.22614      4 - -
          2.68618  4.42225  2.77519  2.73123  3.46354  2.40513  3.72494  3.29354  2.67741  2.69355  4.24690  2.90347  2.73739  3.18146  2.89801  2.37887  2.77519  2.98518  4.58477  3.61503
          0.02805  3.98361  4.70596  0.61958  0.77255  0.38489  1.14108
      5   2.97133  4.69262  3.61754  3.16092  3.44568  3.82227  4.06436  2.82691  2.86754  1.22877  3.42925  3.56169  4.22395  2.29511  3.13480  3.18121  3.21369  2.78730  5.10726  3.83221      5 - -
          2.68618  4.42225  2.77519  2.73123  3.46354  2.40513  3.72494  3.29354  2.67741  2.69355  4.24690  2.90347  2.73739  3.18146  2.89801  2.37887  2.77519  2.98518  4.58477  3.61503
          0.02331  4.16618  4.88853  0.61958  0.77255  0.48576  0.95510
      6   3.36893  5.16684  3.89253  3.35436  4.59793  3.78669  4.08203  4.16929  2.41567  3.63189  4.63303  3.68694  4.28284  3.29535  0.60974  3.44441  3.61983  3.88258  5.56616  4.47112      6 - -
          2.68618  4.42225  2.77519  2.73123  3.46354  2.40513  3.72494  3.29354  2.67741  2.69355  4.24690  2.90347  2.73739  3.18146  2.89801  2.37887  2.77519  2.98518  4.58477  3.61503
          0.02331  4.16618  4.88853  0.61958  0.77255  0.48576  0.95510
      7   3.07286  4.80859  3.80590  3.74752  4.86444  0.39215  4.83965  4.54561  3.96816  4.15898  5.14434  3.97152  4.20821  4.26963  4.16228  3.25477  3.57676  4.01699  5.87170  4.97975      7 - -
          2.68618  4.42225  2.77519  2.73123  3.46354  2.40513  3.72494  3.29354  2.67741  2.69355  4.24690  2.90347  2.73739  3.18146  2.89801  2.37887  2.77519  2.98518  4.58477  3.61503
          0.02331  4.16618  4.88853  0.61958  0.77255  0.48576  0.95510
      8   3.07865  4.50320  4.57783  4.05518  3.33123  4.22551  4.69409  2.14834  3.89230  1.84118  1.53202  4.28539  4.57438  4.13712  4.07383  3.58832  3.34418  1.60043  5.23969  4.08242      8 - -
          2.68618  4.42225  2.77519  2.73123  3.46354  2.40513  3.72494  3.29354  2.67741  2.69355  4.24690  2.90347  2.73739  3.18146  2.89801  2.37887  2.77519  2.98518  4.58477  3.61503
          0.02331  4.16618  4.88853  0.61958  0.77255  0.48576  0.95510
      9   3.07286  4.80859  3.80590  3.74752  4.86444  0.39215  4.83965  4.54561  3.96816  4.15898  5.14434  3.97152  4.20821  4.26963  4.16228  3.25477  3.57676  4.01699  5.87170  4.97975      9 - -
          2.68618  4.42225  2.77519  2.73123  3.46354  2.40513  3.72494  3.29354  2.67741  2.69355  4.24690  2.90347  2.73739  3.18146  2.89801  2.37887  2.77519  2.98518  4.58477  3.61503
          0.02331  4.16618  4.88853  0.61958  0.77255  0.48576  0.95510
     10   3.04772  4.52077  4.52490  4.20689  3.78411  4.01993  4.96423  2.08469  4.07975  2.42579  3.71345  4.34720  4.57128  4.42280  4.26280  3.54983  3.40658  0.72045  5.61496  4.36096     10 - -
          2.68618  4.42225  2.77519  2.73123  3.46354  2.40513  3.72494  3.29354  2.67741  2.69355  4.24690  2.90347  2.73739  3.18146  2.89801  2.37887  2.77519  2.98518  4.58477  3.61503
          0.02331  4.16618  4.88853  0.61958  0.77255  0.48576  0.95510
     11   1.41961  4.83691  2.76581  1.83866  4.34666  3.32528  3.89131  3.67010  2.75395  3.35906  4.23001  3.02874  3.90129  3.07735  3.18731  2.76343  3.03781  3.31645  5.62630  4.29411     11 - -
          2.68618  4.42225  2.77519  2.73123  3.46354  2.40513  3.72494  3.29354  2.67741  2.69355  4.24690  2.90347  2.73739  3.18146  2.89801  2.37887  2.77519  2.98518  4.58477  3.61503
          0.02331  4.16618  4.88853  0.61958  0.77255  0.48576  0.95510
     12   3.01289  5.24612  3.12615  2.65363  4.63920  3.61043  3.69356  4.04659  1.50385  3.50208  4.35417  3.12218  4.02830  1.61606  2.36353  2.98881  3.21190  3.70098  5.57437  4.32634     12 - -
          2.68618  4.42225  2.77519  2.73123  3.46354  2.40513  3.72494  3.29354  2.67741  2.69355  4.24690  2.90347  2.73739  3.18146  2.89801  2.37887  2.77519  2.98518  4.58477  3.61503
          0.02331  4.16618  4.88853  0.61958  0.77255  0.48576  0.95510
     13   3.50223  4.88317  4.66053  4.31174  3.27520  4.35194  4.87665  2.50474  4.07716  0.58256  3.22398  4.55913  4.74309  4.37370  4.20100  3.97296  3.78654  2.61647  5.25027  4.03808     13 - -
          2.68618  4.42225  2.77519  2.73123  3.46354  2.40513  3.72494  3.29354  2.67741  2.69355  4.24690  2.90347  2.73739  3.18146  2.89801  2.37887  2.77519  2.98518  4.58477  3.61503
          0.02331  4.16618  4.88853  0.61958  0.77255  0.48576  0.95510
     14   3.24066  5.38076  2.65595  0.66943  4.76935  3.48965  4.11608  4.28437  3.03689  3.85831  4.83072  3.14439  4.11159  3.33273  3.46841  3.19922  3.55078  3.94182  5.88440  4.62104     14 - -
          2.68618  4.42225  2.77519  2.73123  3.46354  2.40513  3.72494  3.29354  2.67741  2.69355  4.24690  2.90347  2.73739  3.18146  2.89801  2.37887  2.77519  2.98518  4.58477  3.61503
          0.02331  4.16618  4.88853  0.61958  0.77255  0.48576  0.95510
     15   3.22081  5.30557  3.69518  2.96004  4.80990  3.80483  3.68867  4.13312  1.45503  3.53858  4.41861  3.33311  4.15773  2.82083  1.17509  3.20972  3.36673  3.81916  5.54462  4.41390     15 - -
          2.68618  4.42225  2.77519  2.73123  3.46354  2.40513  3.72494  3.29354  2.67741  2.69355  4.24690  2.90347  2.73739  3.18146  2.89801  2.37887  2.77519  2.98518  4.58477  3.61503
          0.02331  4.16618  4.88853  0.61958  0.77255  0.48576  0.95510
     16   2.84463  4.55817  3.63004  3.09401  2.47607  3.78335  3.92417  2.81107  2.97491  1.82005  3.39262  3.49266  4.14894  1.94714  3.30029  3.05538  3.07588  2.71977  4.80685  3.40986     16 - -
          2.68618  4.42225  2.77519  2.73123  3.46354  2.40513  3.72494  3.29354  2.67741  2.69355  4.24690  2.90347  2.73739  3.18146  2.89801  2.37887  2.77519  2.98518  4.58477  3.61503
          0.02331  4.16618  4.88853  0.61958  0.77255  0.48576  0.95510
     17   2.91682  4.76681  3.63648  3.02104  3.89986  3.71216  3.86416  2.35774  2.37903  2.79271  3.83320  3.40599  4.11601  3.08055  1.33178  3.05686  3.14764  2.92209  5.26141  4.01452     17 - -
          2.68618  4.42225  2.77519  2.73123  3.46354  2.40513  3.72494  3.29354  2.67741  2.69355  4.24690  2.90347  2.73739  3.18146  2.89801  2.37887  2.77519  2.98518  4.58477  3.61503
          0.02331  4.16618  4.88853  0.61958  0.77255  0.48576  0.95510
     18   2.29858  4.36648  4.61751  4.10122  3.64258  4.22649  4.79716  1.27564  4.00284  2.29742  3.48537  4.30902  4.60266  4.26472  4.21383  3.58804  3.25563  1.40485  5.43869  4.23493     18 - -
          2.68618  4.42225  2.77519  2.73123  3.46354  2.40513  3.72494  3.29354  2.67741  2.69355  4.24690  2.90347  2.73739  3.18146  2.89801  2.37887  2.77519  2.98518  4.58477  3.61503
          0.02331  4.16618  4.88853  0.61958  0.77255  0.48576  0.95510
     19   1.96095  5.01511  2.62521  1.33858  4.47458  3.33667  3.85019  3.82652  2.71153  3.47518  4.33696  2.95234  3.90502  3.01972  3.17184  2.79227  3.09155  3.46083  5.71220  4.34317     19 - -
          2.68618  4.42225  2.77519  2.73123  3.46354  2.40513  3.72494  3.29354  2.67741  2.69355  4.24690  2.90347  2.73739  3.18146  2.89801  2.37887  2.77519  2.98518  4.58477  3.61503
          0.02331  4.16618  4.88853  0.61958  0.77255  0.48576  0.95510
     20   1.96095  5.01511  2.62521  1.33858  4.47458  3.33667  3.85019  3.82652  2.71153  3.47518  4.33696  2.95234  3.90502  3.01972  3.17184  2.79227  3.09155  3.46083  5.71220  4.34317     20 - -
          2.68618  4.42225  2.77519  2.73123  3.46354  2.40513  3.72494  3.29354  2.67741  2.69355  4.24690  2.90347  2.73739  3.18146  2.89801  2.37887  2.77519  2.98518  4.58477  3.61503
          0.02331  4.16618  4.88853  0.61958  0.77255  0.48576  0.95510
     21   2.71170  4.52026  3.36993  2.02219  3.42519  3.61172  3.80124  2.97729  2.74479  2.03983  3.56371  3.28031  4.00026  3.11920  3.09710  2.87779  2.94295  2.77307  2.89630  3.55790     21 - -
          2.68618  4.42225  2.77519  2.73123  3.46354  2.40513  3.72494  3.29354  2.67741  2.69355  4.24690  2.90347  2.73739  3.18146  2.89801  2.37887  2.77519  2.98518  4.58477  3.61503
          0.18248  4.16618  1.88857  0.61958  0.77255  0.48576  0.95510
     22   2.77445  4.69418  3.33916  2.78543  3.83894  3.57647  3.75149  3.12655  1.66644  2.73412  2.36272  3.21782  3.97926  2.95683  2.63713  2.88806  3.00356  2.92061  5.19495  3.94289     22 - -
          2.68618  4.42225  2.77519  2.73123  3.46354  2.40513  3.72494  3.29354  2.67741  2.69355  4.24690  2.90347  2.73739  3.18146  2.89801  2.37887  2.77519  2.98518  4.58477  3.61503
          0.02728  4.01098  4.73333  0.61958  0.77255  0.39626  1.11729
     23   3.26834  5.22016  3.46233  3.04154  4.67500  3.71360  3.95999  4.12588  0.69579  3.63152  4.58688  3.44909  4.20119  3.14177  2.53596  3.29688  3.50438  3.82071  5.61546  4.47604     23 - -
          2.68618  4.42225  2.77519  2.73123  3.46354  2.40513  3.72494  3.29354  2.67741  2.69355  4.24690  2.90347  2.73739  3.18146  2.89801  2.37887  2.77519  2.98518  4.58477  3.61503
          0.02331  4.16618  4.88853  0.61958  0.77255  0.48576  0.95510
     24   3.07048  5.26965  3.21566  2.71796  4.68477  3.65237  3.69808  4.07733  1.12223  3.51952  4.38247  3.16841  4.06244  2.19443  2.29491  3.04753  3.25944  3.73988  5.57478  4.35332     24 - -
          2.68618  4.42225  2.77519  2.73123  3.46354  2.40513  3.72494  3.29354  2.67741  2.69355  4.24690  2.90347  2.73739  3.18146  2.89801  2.37887  2.77519  2.98518  4.58477  3.61503
          0.02331  4.16618  4.88853  0.61958  0.77255  0.48576  0.95510
     25   2.77106  4.40791  3.73728  3.17792  3.23161  3.75581  2.53591  2.72021  2.99850  1.91998  2.06243  3.53546  4.12235  3.36119  3.28230  3.03431  3.00198  2.59465  4.81833  3.50473     25 - -
          2.68618  4.42225  2.77519  2.73123  3.46354  2.40513  3.72494  3.29354  2.67741  2.69355  4.24690  2.90347  2.73739  3.18146  2.89801  2.37887  2.77519  2.98518  4.58477  3.61503
          0.14534  4.16618  2.12223  0.61958  0.77255  0.48576  0.95510
     26   2.69357  4.23509  4.01953  3.48393  2.22620  3.73716  4.14900  2.34512  3.38801  2.18752  3.28529  3.73421  4.15856  3.64397  3.62728  3.05976  2.19717  1.84869  4.87544  3.60793     26 - -
          2.68618  4.42225  2.77519  2.73123  3.46354  2.40513  3.72494  3.29354  2.67741  2.69355  4.24690  2.90347  2.73739  3.18146  2.89801  2.37887  2.77519  2.98518  4.58477  3.61503
          0.02630  4.04714  4.76948  0.61958  0.77255  0.41290  1.08391
     27   2.16082  4.72718  2.17130  2.52216  4.16301  2.43678  3.78100  3.53368  2.63864  3.19028  4.01873  3.01304  3.83963  2.95179  3.10011  2.65368  2.88904  2.50669  5.45041  4.12146     27 - -
          2.68618  4.42225  2.77519  2.73123  3.46354  2.40513  3.72494  3.29354  2.67741  2.69355  4.24690  2.90347  2.73739  3.18146  2.89801  2.37887  2.77519  2.98518  4.58477  3.61503
          0.02331  4.16618  4.88853  0.61958  0.77255  0.48576  0.95510
     28   2.31595  4.34427  4.55563  4.00146  3.44859  4.20713  4.61995  1.61425  3.89348  1.65634  3.31320  4.22354  4.53234  4.12070  4.08328  3.53469  3.21095  1.58279  5.21873  4.04118     28 - -
          2.68618  4.42225  2.77519  2.73123  3.46354  2.40513  3.72494  3.29354  2.67741  2.69355  4.24690  2.90347  2.73739  3.18146  2.89801  2.37887  2.77519  2.98518  4.58477  3.61503
          0.02331  4.16618  4.88853  0.61958  0.77255  0.48576  0.95510
     29   1.54435  4.31153  3.48773  3.08208  4.19882  3.12872  4.14454  3.53858  3.08036  3.25845  4.10609  3.33275  2.19255  3.39362  3.43093  2.53666  1.98255  3.10351  5.55461  4.32241     29 - -
          2.68618  4.42225  2.77519  2.73123  3.46354  2.40513  3.72494  3.29354  2.67741  2.69355  4.24690  2.90347  2.73739  3.18146  2.89801  2.37887  2.77519  2.98518  4.58477  3.61503
          0.02331  4.16618  4.88853  0.61958  0.77255  0.48576  0.95510
     30   2.61850  4.68650  3.01479  2.62928  4.10050  2.51487  1.90161  3.57440  2.63490  3.19774  4.04057  3.08764  3.87294  3.02025  3.03031  2.69839  2.30744  3.22013  5.40289  4.07831     30 - -
          2.68618  4.42225  2.77519  2.73123  3.46354  2.40513  3.72494  3.29354  2.67741  2.69355  4.24690  2.90347  2.73739  3.18146  2.89801  2.37887  2.77519  2.98518  4.58477  3.61503
          0.02331  4.16618  4.88853  0.61958  0.77255  0.48576  0.95510
     31   2.65987  4.67293  3.12806  2.24152  3.85236  3.50773  3.72643  3.18707  2.53806  2.30358  3.73753  3.09272  3.90353  2.28039  2.94328  2.75020  2.89129  2.45397  5.20475  3.91445     31 - -
          2.68618  4.42225  2.77519  2.73123  3.46354  2.40513  3.72494  3.29354  2.67741  2.69355  4.24690  2.90347  2.73739  3.18146  2.89801  2.37887  2.77519  2.98518  4.58477  3.61503
          0.02331  4.16618  4.88853  0.61958  0.77255  0.48576  0.95510
     32   2.78200  4.92685  2.83941  2.58860  4.45804  1.86382  3.89222  3.95717  2.64759  3.51780  4.37089  3.07288  3.93230  1.54354  3.02379  2.81737  3.10503  3.55531  5.65072  4.33181     32 - -
          2.68618  4.42225  2.77519  2.73123  3.46354  2.40513  3.72494  3.29354  2.67741  2.69355  4.24690  2.90347  2.73739  3.18146  2.89801  2.37887  2.77519  2.98518  4.58477  3.61503
          0.02331  4.16618  4.88853  0.61958  0.77255  0.48576  0.95510
     33   2.81303  5.27440  1.76064  2.26516  4.59630  3.34517  3.72892  4.08499  2.58595  3.59438  4.39369  2.82895  2.54562  2.09083  3.10131  2.75502  3.07375  3.67278  5.75443  4.32292     33 - -
          2.68618  4.42225  2.77519  2.73123  3.46354  2.40513  3.72494  3.29354  2.67741  2.69355  4.24690  2.90347  2.73739  3.18146  2.89801  2.37887  2.77519  2.98518  4.58477  3.61503
          0.02331  4.16618  4.88853  0.61958  0.77255  0.48576  0.95510
     34   2.74656  4.29330  4.04718  3.50022  3.43574  3.80465  4.24884  2.30845  3.39334  2.25456  2.39900  3.77935  4.21923  3.67546  3.65010  3.12181  1.99668  1.70923  5.06181  3.86494     34 - -
          2.68618  4.42225  2.77519  2.73123  3.46354  2.40513  3.72494  3.29354  2.67741  2.69355  4.24690  2.90347  2.73739  3.18146  2.89801  2.37887  2.77519  2.98518  4.58477  3.61503
          0.02331  4.16618  4.88853  0.61958  0.77255  0.48576  0.95510
     35   2.58739  4.41779  3.52400  3.11549  3.70819  3.39144  4.07880  3.05404  3.03032  1.93104  3.78376  3.42602  3.97421  3.40094  3.34141  1.41779  2.94913  2.80907  5.21337  3.90229     35 - -
          2.68618  4.42225  2.77519  2.73123  3.46354  2.40513  3.72494  3.29354  2.67741  2.69355  4.24690  2.90347  2.73739  3.18146  2.89801  2.37887  2.77519  2.98518  4.58477  3.61503
          0.14407  4.16618  2.13146  0.61958  0.77255  0.48576  0.95510
     36   2.67076  4.67276  3.16300  2.64597  3.91864  3.47115  3.71079  3.28148  1.89085  2.24977  3.81736  3.10543  3.89666  2.90679  2.74232  2.26223  2.91519  3.00548  5.22012  3.93909     36 - -
          2.68618  4.42225  2.77519  2.73123  3.46354  2.40513  3.72494  3.29354  2.67741  2.69355  4.24690  2.90347  2.73739  3.18146  2.89801  2.37887  2.77519  2.98518  4.58477  3.61503
          0.02627  4.04837  4.77072  0.61958  0.77255  0.61338  0.77983
     37   2.62222  4.33147  3.52143  3.00545  3.26487  3.55581  3.84691  2.78455  2.92998  2.50874  3.46784  3.36991  2.62637  3.25238  3.25341  2.85027  2.88248  2.13619  4.78269  2.35428     37 - -
          2.68618  4.42225  2.77519  2.73123  3.46354  2.40513  3.72494  3.29354  2.67741  2.69355  4.24690  2.90347  2.73739  3.18146  2.89801  2.37887  2.77519  2.98518  4.58477  3.61503
          0.02627  4.04837  4.77072  0.61958  0.77255  0.41351  1.08272
     38   1.37533  4.26655  3.54750  3.33470  4.50357  1.32875  4.42589  3.88455  3.45213  3.61302  4.45151  3.45048  3.80398  3.71708  3.74202  2.51579  2.84130  3.31172  5.83666  4.65201     38 - -
          2.68618  4.42225  2.77519  2.73123  3.46354  2.40513  3.72494  3.29354  2.67741  2.69355  4.24690  2.90347  2.73739  3.18146  2.89801  2.37887  2.77519  2.98518  4.58477  3.61503
          0.02331  4.16618  4.88853  0.61958  0.77255  0.48576  0.95510
     39   1.65097  4.58102  3.11101  2.69420  4.05820  3.30738  2.52625  3.51073  2.70301  3.15127  3.99303  3.12547  3.85230  3.06348  3.10254  2.15109  2.87965  3.15067  5.38226  4.07287     39 - -
          2.68618  4.42225  2.77519  2.73123  3.46354  2.40513  3.72494  3.29354  2.67741  2.69355  4.24690  2.90347  2.73739  3.18146  2.89801  2.37887  2.77519  2.98518  4.58477  3.61503
          0.02331  4.16618  4.88853  0.61958  0.77255  0.48576  0.95510
     40   2.74213  4.25737  4.06975  3.53653  1.78164  3.78325  4.04859  2.08774  3.42908  2.25666  3.31372  3.75481  4.18504  3.66577  3.64077  2.42462  2.99854  2.36820  4.66095  3.28961     40 - -
          2.68618  4.42225  2.77519  2.73123  3.46354  2.40513  3.72494  3.29354  2.67741  2.69355  4.24690  2.90347  2.73739  3.18146  2.89801  2.37887  2.77519  2.98518  4.58477  3.61503
          0.02331  4.16618  4.88853  0.61958  0.77255  0.48576  0.95510
     41   2.60188  4.72992  3.10783  2.62619  4.26230  3.34825  3.77989  3.68966  2.48960  3.27677  4.09489  3.08066  2.74114  2.94049  2.18044  1.72417  2.90630  3.30324  5.47625  4.17401     41 - -
          2.68618  4.42225  2.77519  2.73123  3.46354  2.40513  3.72494  3.29354  2.67741  2.69355  4.24690  2.90347  2.73739  3.18146  2.89801  2.37887  2.77519  2.98518  4.58477  3.61503
          0.02331  4.16618  4.88853  0.61958  0.77255  0.48576  0.95510
     42   2.69339  4.77257  2.97170  2.56253  3.76698  3.44495  3.73110  3.46561  2.60652  3.08118  3.94168  2.06418  2.52868  2.96045  3.02981  2.75199  2.95280  3.15973  5.15688  2.58750     42 - -
          2.68618  4.42225  2.77519  2.73123  3.46354  2.40513  3.72494  3.29354  2.67741  2.69355  4.24690  2.90347  2.73739  3.18146  2.89801  2.37887  2.77519  2.98518  4.58477  3.61503
          0.02331  4.16618  4.88853  0.61958  0.77255  0.48576  0.95510
     43   2.69395  4.90200  2.85777  2.47619  4.28226  3.38664  3.73508  3.71169  2.48936  3.29527  4.11844  2.38547  3.87039  2.22009  2.90414  2.71796  1.86909  3.35171  5.49967  4.16132     43 - -
          2.68618  4.42225  2.77519  2.73123  3.46354  2.40513  3.72494  3.29354  2.67741  2.69355  4.24690  2.90347  2.73739  3.18146  2.89801  2.37887  2.77519  2.98518  4.58477  3.61503
          0.28290  4.16618  1.46579  0.61958  0.77255  0.48576  0.95510
     44   2.52725  4.28138  3.49604  3.10576  3.62770  2.02193  4.06218  1.87376  3.05333  2.59831  3.62704  3.41015  3.92674  3.40071  3.35399  2.76596  2.87797  2.44479  5.14489  3.88810     44 - -
          2.68618  4.42225  2.77519  2.73123  3.46354  2.40513  3.72494  3.29354  2.67741  2.69355  4.24690  2.90347  2.73739  3.18146  2.89801  2.37887  2.77519  2.98518  4.58477  3.61503
          0.03012  3.91340  4.63574  0.61958  0.77255  0.35970  1.19694
     45   1.45254  4.33353  3.47837  3.19772  4.34233  3.11049  4.29031  3.67404  3.24607  3.40765  4.28805  3.40400  1.51081  3.56109  3.56087  2.57508  2.87072  3.20750  5.69559  4.47974     45 - -
          2.68618  4.42225  2.77519  2.73123  3.46354  2.40513  3.72494  3.29354  2.67741  2.69355  4.24690  2.90347  2.73739  3.18146  2.89801  2.37887  2.77519  2.98518  4.58477  3.61503
          0.02331  4.16618  4.88853  0.61958  0.77255  0.48576  0.95510
     46   2.82828  4.36472  3.96910  3.44456  2.01279  3.81995  3.83157  2.78921  3.34859  2.44044  3.45451  3.67501  4.20123  3.58388  3.58603  3.11635  1.97063  2.61480  4.35186  2.12650     46 - -
          2.68618  4.42225  2.77519  2.73123  3.46354  2.40513  3.72494  3.29354  2.67741  2.69355  4.24690  2.90347  2.73739  3.18146  2.89801  2.37887  2.77519  2.98518  4.58477  3.61503
          0.02331  4.16618  4.88853  0.61958  0.77255  0.48576  0.95510
     47   3.03625  5.19680  3.33903  2.76566  4.58032  3.66425  3.69557  3.99947  2.05315  3.45132  4.31838  3.20187  4.05982  1.59875  1.58703  3.03092  3.22751  3.67089  5.51747  4.29476     47 - -
          2.68618  4.42225  2.77519  2.73123  3.46354  2.40513  3.72494  3.29354  2.67741  2.69355  4.24690  2.90347  2.73739  3.18146  2.89801  2.37887  2.77519  2.98518  4.58477  3.61503
          0.02331  4.16618  4.88853  0.61958  0.77255  0.48576  0.95510
     48   3.47193  4.79213  4.81247  4.37685  1.13527  4.49356  4.18159  2.58544  4.21580  1.48654  3.23626  4.40881  4.76498  4.28562  4.29474  3.87889  3.70721  2.67484  4.37374  2.78484     48 - -
          2.68618  4.42225  2.77519  2.73123  3.46354  2.40513  3.72494  3.29354  2.67741  2.69355  4.24690  2.90347  2.73739  3.18146  2.89801  2.37887  2.77519  2.98518  4.58477  3.61503
          0.02331  4.16618  4.88853  0.61958  0.77255  0.48576  0.95510
     49   1.69418  4.34926  3.45993  3.20300  4.36169  3.11703  4.30716  3.69068  3.26069  3.42636  4.31713  3.41148  1.28003  3.58090  3.56975  2.59192  2.89120  3.22527  5.71393  4.49902     49 - -
          2.68624  4.42231  2.77525  2.73129  3.46360  2.40519  3.72500  3.29360  2.67747  2.69361  4.24696  2.90353  2.73714  3.18152  2.89807  2.37893  2.77525  2.98445  4.58483  3.61509
          0.14534  2.05774  4.88853  0.91744  0.51006  0.48576  0.95510
     50   2.92622  5.50507  1.61650  1.73564  4.79989  3.32414  3.77040  4.31303  2.69206  3.78983  4.59946  2.77695  3.89121  2.04284  3.24793  2.82667  3.19315  3.87738  5.93673  4.45455     53 - -
          2.68618  4.42225  2.77519  2.73123  3.46354  2.40513  3.72494  3.29354  2.67741  2.69355  4.24690  2.90347  2.73739  3.18146  2.89801  2.37887  2.77519  2.98518  4.58477  3.61503
          0.02331  4.16618  4.88853  0.61958  0.77255  0.48576  0.95510
     51   2.79448  5.02695  3.06065  2.55457  4.38395  3.50310  3.67660  3.80626  2.24508  3.33195  4.15562  3.04527  2.17194  2.10925  2.14557  2.80044  3.02315  3.45479  5.48281  4.18506     54 - -
          2.68618  4.42225  2.77519  2.73123  3.46354  2.40513  3.72494  3.29354  2.67741  2.69355  4.24690  2.90347  2.73739  3.18146  2.89801  2.37887  2.77519  2.98518  4.58477  3.61503
          0.02331  4.16618  4.88853  0.61958  0.77255  0.48576  0.95510
     52   2.66430  4.85868  2.83897  2.50259  4.36856  2.04558  3.79576  3.81732  2.58454  3.38998  4.20736  2.99829  2.51076  2.10464  3.01101  2.69821  2.96875  3.41878  5.58164  4.24350     55 - -
          2.68618  4.42225  2.77519  2.73123  3.46354  2.40513  3.72494  3.29354  2.67741  2.69355  4.24690  2.90347  2.73739  3.18146  2.89801  2.37887  2.77519  2.98518  4.58477  3.61503
          0.02331  4.16618  4.88853  0.61958  0.77255  0.48576  0.95510
     53   2.70754  4.29397  3.90540  3.36139  3.40062  3.73147  4.13930  2.45521  3.25888  2.25760  2.32493  3.66539  2.66757  3.55034  3.53027  3.03968  2.97180  1.69544  4.99562  3.79238     56 - -
          2.68618  4.42225  2.77519  2.73123  3.46354  2.40513  3.72494  3.29354  2.67741  2.69355  4.24690  2.90347  2.73739  3.18146  2.89801  2.37887  2.77519  2.98518  4.58477  3.61503
          0.02331  4.16618  4.88853  0.61958  0.77255  0.48576  0.95510
     54   2.11773  4.28967  4.17564  3.63539  3.44397  3.85836  4.34273  2.22459  3.52821  2.23269  2.27917  3.88223  4.27622  3.79449  3.76354  3.18815  3.05032  1.53168  5.10008  3.90838     57 - -
          2.68618  4.42225  2.77519  2.73123  3.46354  2.40513  3.72494  3.29354  2.67741  2.69355  4.24690  2.90347  2.73739  3.18146  2.89801  2.37887  2.77519  2.98518  4.58477  3.61503
          0.02331  4.16618  4.88853  0.61958  0.77255  0.48576  0.95510
     55   2.83392  4.40211  3.97296  3.41900  3.27544  3.86912  4.18460  2.51997  3.29252  1.48515  2.24102  3.74698  2.65482  3.58383  3.55458  3.16580  3.07644  2.46370  4.97792  3.79494     58 - -
          2.68618  4.42225  2.77519  2.73123  3.46354  2.40513  3.72494  3.29354  2.67741  2.69355  4.24690  2.90347  2.73739  3.18146  2.89801  2.37887  2.77519  2.98518  4.58477  3.61503
          0.02331  4.16618  4.88853  0.61958  0.77255  0.48576  0.95510
     56   2.11310  4.97073  2.78145  2.43153  4.37103  3.36995  3.73306  3.81499  2.49770  3.37846  4.19211  2.16057  3.86444  1.96405  2.92902  2.71518  2.98052  3.43467  5.56512  4.20794     59 - -
          2.68618  4.42225  2.77519  2.73123  3.46354  2.40513  3.72494  3.29354  2.67741  2.69355  4.24690  2.90347  2.73739  3.18146  2.89801  2.37887  2.77519  2.98518  4.58477  3.61503
          0.02331  4.16618  4.88853  0.61958  0.77255  0.48576  0.95510
     57   2.71443  4.97872  2.62019  1.80354  4.49952  1.99841  3.81663  3.95707  2.69005  3.52143  4.33609  2.91953  3.86062  2.97647  3.17385  2.04609  3.02671  3.53733  5.71386  4.33305     60 - -
          2.68618  4.42225  2.77519  2.73123  3.46354  2.40513  3.72494  3.29354  2.67741  2.69355  4.24690  2.90347  2.73739  3.18146  2.89801  2.37887  2.77519  2.98518  4.58477  3.61503
          0.02331  4.16618  4.88853  0.61958  0.77255  0.48576  0.95510
     58   2.63797  4.53091  3.18498  2.78951  2.13231  2.41033  3.84190  3.22687  2.85333  2.89710  3.79308  2.23403  3.93632  3.16321  3.24228  2.77635  2.93258  2.94849  5.00313  3.59696     61 - -
          2.68618  4.42225  2.77519  2.73123  3.46354  2.40513  3.72494  3.29354  2.67741  2.69355  4.24690  2.90347  2.73739  3.18146  2.89801  2.37887  2.77519  2.98518  4.58477  3.61503
          0.02331  4.16618  4.88853  0.61958  0.77255  0.48576  0.95510
     59   2.62956  4.76050  2.99236  2.56491  4.19643  3.36579  3.77077  3.60555  2.53703  3.21118  4.04604  3.04407  2.25655  2.23656  2.94166  2.68727  2.14997  3.25113  5.44931  4.13501     62 - -
          2.68618  4.42225  2.77519  2.73123  3.46354  2.40513  3.72494  3.29354  2.67741  2.69355  4.24690  2.90347  2.73739  3.18146  2.89801  2.37887  2.77519  2.98518  4.58477  3.61503
          0.02331  4.16618  4.88853  0.61958  0.77255  0.48576  0.95510
     60   2.42857  4.27695  3.62214  3.16038  3.90250  3.25170  4.12382  3.09471  3.11292  2.94124  3.84178  3.41195  3.87650  3.42420  3.43986  1.71965  1.96814  2.03077  5.33274  4.10652     63 - -
          2.68618  4.42225  2.77519  2.73123  3.46354  2.40513  3.72494  3.29354  2.67741  2.69355  4.24690  2.90347  2.73739  3.18146  2.89801  2.37887  2.77519  2.98518  4.58477  3.61503
          0.14534  4.16618  2.12223  0.61958  0.77255  0.48576  0.95510
     61   2.71303  4.88298  2.87516  2.46101  3.83869  3.43445  3.64629  3.55807  2.43801  3.13584  3.98583  2.19132  3.87018  2.20586  2.84446  2.73471  2.95022  3.24298  5.18167  2.75260     64 - -
          2.68618  4.42225  2.77519  2.73123  3.46354  2.40513  3.72494  3.29354  2.67741  2.69355  4.24690  2.90347  2.73739  3.18146  2.89801  2.37887  2.77519  2.98518  4.58477  3.61503
          0.02630  4.04714  4.76948  0.61958  0.77255  0.61457  0.77843
     62   2.55224  4.69638  2.75741  2.50229  4.38147  2.32175  3.84856  3.84420  2.71943  3.43465  4.25209  1.99188  2.34322  3.02602  3.16460  2.61118  2.91076  3.39684  5.62525  4.28724     65 - -
          2.68618  4.42225  2.77519  2.73123  3.46354  2.40513  3.72494  3.29354  2.67741  2.69355  4.24690  2.90347  2.73739  3.18146  2.89801  2.37887  2.77519  2.98518  4.58477  3.61503
          0.02630  4.04714  4.76948  0.61958  0.77255  0.61457  0.77843
     63   2.58745  4.66777  2.73613  2.59314  4.45587  1.55568  3.98769  3.98305  2.91250  3.59103  4.43634  1.84488  3.82166  3.20140  3.32927  2.66429  2.99429  3.49711  5.71268  4.38661     66 - -
          2.68618  4.42225  2.77519  2.73123  3.46354  2.40513  3.72494  3.29354  2.67741  2.69355  4.24690  2.90347  2.73739  3.18146  2.89801  2.37887  2.77519  2.98518  4.58477  3.61503
          0.20811  4.04714  1.76953  0.61958  0.77255  0.61457  0.77843
     64   2.51662  4.59824  2.63552  2.48158  4.30504  2.08263  3.86363  3.82601  2.77165  3.44273  4.29518  1.76499  3.73646  3.07715  3.18346  2.58873  2.90873  3.37000  5.57035  4.23860     67 - -
          2.68618  4.42225  2.77519  2.73123  3.46354  2.40513  3.72494  3.29354  2.67741  2.69355  4.24690  2.90347  2.73739  3.18146  2.89801  2.37887  2.77519  2.98518  4.58477  3.61503
          0.03146  3.87048  4.59283  0.61958  0.77255  0.75850  0.63181
     65   2.55137  4.64619  2.68486  2.47158  4.20798  3.14500  3.80161  3.71631  2.65726  3.33323  4.19319  1.83680  2.36292  3.00536  3.06012  2.61479  2.90909  3.30835  5.48150  4.14113     68 - -
          2.68618  4.42225  2.77519  2.73123  3.46354  2.40513  3.72494  3.29354  2.67741  2.69355  4.24690  2.90347  2.73739  3.18146  2.89801  2.37887  2.77519  2.98518  4.58477  3.61503
          0.03146  3.87048  4.59283  0.61958  0.77255  0.75850  0.63181
     66   2.41156  4.25665  3.42624  3.17810  3.96704  3.09601  4.19558  3.09392  3.12103  2.95749  4.00810  3.38783  3.79959  3.51594  3.37985  2.61281  1.17528  2.78912  5.40501  4.18365     69 - -
          2.68618  4.42225  2.77519  2.73123  3.46354  2.40513  3.72494  3.29354  2.67741  2.69355  4.24690  2.90347  2.73739  3.18146  2.89801  2.37887  2.77519  2.98518  4.58477  3.61503
          0.03146  3.87048  4.59283  0.61958  0.77255  0.75850  0.63181
     67   2.52681  4.36954  3.20862  2.85612  3.69558  3.31464  3.92521  2.79432  2.83720  2.74830  3.73247  2.30697  3.87526  3.21321  3.17312  2.71247  2.86556  1.78194  5.17068  3.85546     70 - -
          2.68618  4.42225  2.77519  2.73123  3.46354  2.40513  3.72494  3.29354  2.67741  2.69355  4.24690  2.90347  2.73739  3.18146  2.89801  2.37887  2.77519  2.98518  4.58477  3.61503
          0.03146  3.87048  4.59283  0.61958  0.77255  0.50680  0.92236
     68   2.81152  4.42017  3.96364  3.50458  3.39357  3.76090  4.31045  2.40320  3.32766  1.24864  3.31187  3.78629  4.23240  3.68694  3.57229  3.14258  2.29182  2.31594  5.14135  3.92409     71 - -
          2.68618  4.42225  2.77519  2.73123  3.46354  2.40513  3.72494  3.29354  2.67741  2.69355  4.24690  2.90347  2.73739  3.18146  2.89801  2.37887  2.77519  2.98518  4.58477  3.61503
          0.02630  4.04714  4.76948  0.61958  0.77255  0.41290  1.08391
     69   2.38287  4.28118  3.53638  3.12983  4.04630  2.14409  4.14630  3.37170  3.12908  3.12373  3.98839  3.36930  3.82962  3.42971  3.46453  1.64512  2.80583  1.98417  5.44011  4.20961     72 - -
          2.68618  4.42225  2.77519  2.73123  3.46354  2.40513  3.72494  3.29354  2.67741  2.69355  4.24690  2.90347  2.73739  3.18146  2.89801  2.37887  2.77519  2.98518  4.58477  3.61503
          0.02331  4.16618  4.88853  0.61958  0.77255  0.48576  0.95510
     70   2.50425  4.36840  3.39576  2.96662  3.81658  2.21321  3.99027  3.18266  2.94571  1.87649  3.79084  3.30767  3.88913  3.27824  3.29206  2.03063  2.85499  2.87937  5.23331  3.97607     73 - -
          2.68618  4.42225  2.77519  2.73123  3.46354  2.40513  3.72494  3.29354  2.67741  2.69355  4.24690  2.90347  2.73739  3.18146  2.89801  2.37887  2.77519  2.98518  4.58477  3.61503
          0.02331  4.16618  4.88853  0.61958  0.77255  0.48576  0.95510
     71   2.37704  4.38631  3.25975  2.95828  4.45036  1.74799  4.15124  3.90232  3.07876  3.53544  4.34080  3.25146  2.25189  3.37047  3.46003  1.73522  2.83113  3.35266  5.74274  4.48551     74 - -
          2.68618  4.42225  2.77519  2.73123  3.46354  2.40513  3.72494  3.29354  2.67741  2.69355  4.24690  2.90347  2.73739  3.18146  2.89801  2.37887  2.77519  2.98518  4.58477  3.61503
          0.02331  4.16618  4.88853  0.61958  0.77255  0.48576  0.95510
     72   2.36467  4.32458  3.35131  3.19433  4.56489  1.07084  4.38158  4.05714  3.39493  3.72410  4.54603  3.37908  3.80733  3.65954  3.70647  1.84637  2.87333  3.43246  5.87777  4.65600     75 - -
          2.68618  4.42225  2.77519  2.73123  3.46354  2.40513  3.72494  3.29354  2.67741  2.69355  4.24690  2.90347  2.73739  3.18146  2.89801  2.37887  2.77519  2.98518  4.58477  3.61503
          0.14534  4.16618  2.12223  0.61958  0.77255  0.48576  0.95510
     73   3.64974  4.90672  4.57563  4.23837  1.94916  4.36432  3.46285  3.47636  4.01530  2.82436  4.04697  4.03654  4.68351  4.07319  4.07902  3.74010  3.86903  3.36375  2.01791  1.03109     76 - -
          2.68618  4.42225  2.77519  2.73123  3.46354  2.40513  3.72494  3.29354  2.67741  2.69355  4.24690  2.90347  2.73739  3.18146  2.89801  2.37887  2.77519  2.98518  4.58477  3.61503
          0.02630  4.04714  4.76948  0.61958  0.77255  0.61457  0.77843
     74   2.66113  4.28297  4.06638  3.64139  3.71434  3.61341  4.47740  2.19096  3.53048  2.47530  3.60796  3.82772  4.18652  3.85766  3.77940  3.02484  2.22668  1.20235  5.38807  4.16613     77 - -
          2.68618  4.42225  2.77519  2.73123  3.46354  2.40513  3.72494  3.29354  2.67741  2.69355  4.24690  2.90347  2.73739  3.18146  2.89801  2.37887  2.77519  2.98518  4.58477  3.61503
          0.02630  4.04714  4.76948  0.61958  0.77255  0.61457  0.77843
     75   2.74374  4.74954  3.21861  2.79255  4.24332  3.40021  3.84893  3.69677  2.45486  3.27639  4.16482  3.20783  1.55732  3.04317  2.01841  2.82733  3.05162  3.35079  5.42883  4.19015     78 - -
          2.68646  4.42297  2.77591  2.73195  3.46330  2.40485  3.72566  3.29265  2.67769  2.69427  4.24761  2.90037  2.73765  3.18002  2.89872  2.37926  2.77591  2.98412  4.58256  3.61575
          0.47137  1.58261  1.76953  2.79963  0.06276  0.41290  1.08391
     76   2.54735  4.64736  2.72753  2.54232  4.32482  3.14419  3.89782  3.86041  2.78180  3.47634  4.31992  1.54374  3.79190  3.10356  3.19258  1.98165  2.93550  3.40281  5.61260  4.25002    103 - -
          2.68618  4.42225  2.77519  2.73123  3.46354  2.40513  3.72494  3.29354  2.67741  2.69355  4.24690  2.90347  2.73739  3.18146  2.89801  2.37887  2.77519  2.98518  4.58477  3.61503
          0.02728  4.01098  4.73333  0.61958  0.77255  0.39626  1.11729
     77   3.36893  5.16684  3.89253  3.35436  4.59793  3.78669  4.08203  4.16929  2.41567  3.63189  4.63303  3.68694  4.28284  3.29535  0.60974  3.44441  3.61983  3.88258  5.56616  4.47112    104 - -
          2.68618  4.42225  2.77519  2.73123  3.46354  2.40513  3.72494  3.29354  2.67741  2.69355  4.24690  2.90347  2.73739  3.18146  2.89801  2.37887  2.77519  2.98518  4.58477  3.61503
          0.02331  4.16618  4.88853  0.61958  0.77255  0.48576  0.95510
     78   3.07962  4.41701  4.78707  4.23559  1.86229  4.33170  4.63306  1.73034  4.10759  1.88723  3.17599  4.38830  4.61844  4.25726  4.22450  3.67059  3.31797  1.55059  5.04261  3.78582    105 - -
          2.68618  4.42225  2.77519  2.73123  3.46354  2.40513  3.72494  3.29354  2.67741  2.69355  4.24690  2.90347  2.73739  3.18146  2.89801  2.37887  2.77519  2.98518  4.58477  3.61503
          0.02331  4.16618  4.88853  0.61958  0.77255  0.48576  0.95510
     79   2.63300  4.22366  3.76217  3.20531  3.26760  2.63586  3.94435  2.61534  3.11613  2.05570  3.33016  3.52277  4.04730  3.39868  3.39330  2.93815  2.87464  1.95066  4.78320  2.72753    106 - -
          2.68618  4.42225  2.77519  2.73123  3.46354  2.40513  3.72494  3.29354  2.67741  2.69355  4.24690  2.90347  2.73739  3.18146  2.89801  2.37887  2.77519  2.98518  4.58477  3.61503
          0.02331  4.16618  4.88853  0.61958  0.77255  0.48576  0.95510
     80   2.42741  2.04691  4.05919  3.59488  3.68846  2.21031  4.29621  2.79903  3.48849  2.72798  3.66755  3.65984  3.94388  3.74398  3.70356  2.71046  2.82896  1.80572  5.19023  3.99763    107 - -
          2.68618  4.42225  2.77519  2.73123  3.46354  2.40513  3.72494  3.29354  2.67741  2.69355  4.24690  2.90347  2.73739  3.18146  2.89801  2.37887  2.77519  2.98518  4.58477  3.61503
          0.02331  4.16618  4.88853  0.61958  0.77255  0.48576  0.95510
     81   3.07286  4.80859  3.80590  3.74752  4.86444  0.39215  4.83965  4.54561  3.96816  4.15898  5.14434  3.97152  4.20821  4.26963  4.16228  3.25477  3.57676  4.01699  5.87170  4.97975    108 - -
          2.68618  4.42225  2.77519  2.73123  3.46354  2.40513  3.72494  3.29354  2.67741  2.69355  4.24690  2.90347  2.73739  3.18146  2.89801  2.37887  2.77519  2.98518  4.58477  3.61503
          0.02331  4.16618  4.88853  0.61958  0.77255  0.48576  0.95510
     82   3.07286  4.80859  3.80590  3.74752  4.86444  0.39215  4.83965  4.54561  3.96816  4.15898  5.14434  3.97152  4.20821  4.26963  4.16228  3.25477  3.57676  4.01699  5.87170  4.97975    109 - -
          2.68626  4.42233  2.77527  2.73131  3.46279  2.40492  3.72395  3.29362  2.67748  2.69362  4.24697  2.90354  2.73747  3.18154  2.89808  2.37894  2.77527  2.98526  4.58484  3.61511
          0.49456  1.83718  1.46579  0.94426  0.49260  0.48576  0.95510
     83   2.59640  4.33784  3.49947  3.13216  1.96097  1.90841  3.91495  2.99656  3.13645  2.65973  3.68111  3.41749  3.93878  3.42789  3.43198  2.80450  2.94306  2.76408  4.71357  3.25120    113 - -
          2.68618  4.42225  2.77519  2.73123  3.46354  2.40513  3.72494  3.29354  2.67741  2.69355  4.24690  2.90347  2.73739  3.18146  2.89801  2.37887  2.77519  2.98518  4.58477  3.61503
          0.03012  3.91340  4.63574  0.61958  0.77255  0.72760  0.65984
     84   2.47667  4.55634  2.73460  2.53084  4.23888  3.09451  3.85740  3.75945  2.73853  3.38546  4.22963  1.87791  3.74077  3.06686  3.14139  1.80362  2.86677  3.30920  5.53531  4.18444    114 - -
          2.68618  4.42225  2.77519  2.73123  3.46354  2.40513  3.72494  3.29354  2.67741  2.69355  4.24690  2.90347  2.73739  3.18146  2.89801  2.37887  2.77519  2.98518  4.58477  3.61503
          0.03012  3.91340  4.63574  0.61958  0.77255  0.35970  1.19694
     85   2.16910  4.30070  3.51881  2.99340  3.49719  2.54331  3.90303  2.85359  2.94657  2.59896  3.50205  3.35679  3.94890  3.25131  3.28328  2.79151  2.83985  2.19972  4.95561  2.51696    115 - -
          2.68618  4.42225  2.77519  2.73123  3.46354  2.40513  3.72494  3.29354  2.67741  2.69355  4.24690  2.90347  2.73739  3.18146  2.89801  2.37887  2.77519  2.98518  4.58477  3.61503
          0.02331  4.16618  4.88853  0.61958  0.77255  0.48576  0.95510
     86   3.07286  4.80859  3.80590  3.74752  4.86444  0.39215  4.83965  4.54561  3.96816  4.15898  5.14434  3.97152  4.20821  4.26963  4.16228  3.25477  3.57676  4.01699  5.87170  4.97975    116 - -
          2.68618  4.42225  2.77519  2.73123  3.46354  2.40513  3.72494  3.29354  2.67741  2.69355  4.24690  2.90347  2.73739  3.18146  2.89801  2.37887  2.77519  2.98518  4.58477  3.61503
          0.02331  4.16618  4.88853  0.61958  0.77255  0.48576  0.95510
     87   2.35191  4.32017  3.37427  3.16754  4.53561  1.93473  4.33548  4.01815  3.32469  3.67746  4.49198  3.36236  3.79676  3.59873  3.65068  1.07222  2.85085  3.40541  5.84523  4.61816    117 - -
          2.68618  4.42225  2.77519  2.73123  3.46354  2.40513  3.72494  3.29354  2.67741  2.69355  4.24690  2.90347  2.73739  3.18146  2.89801  2.37887  2.77519  2.98518  4.58477  3.61503
          0.02331  4.16618  4.88853  0.61958  0.77255  0.48576  0.95510
     88   3.07286  4.80859  3.80590  3.74752  4.86444  0.39215  4.83965  4.54561  3.96816  4.15898  5.14434  3.97152  4.20821  4.26963  4.16228  3.25477  3.57676  4.01699  5.87170  4.97975    118 - -
          2.68618  4.42225  2.77519  2.73123  3.46354  2.40513  3.72494  3.29354  2.67741  2.69355  4.24690  2.90347  2.73739  3.18146  2.89801  2.37887  2.77519  2.98518  4.58477  3.61503
          0.02331  4.16618  4.88853  0.61958  0.77255  0.48576  0.95510
     89   2.65342  4.61271  3.17204  2.68530  2.59658  3.48417  3.75618  3.23124  2.65219  2.86882  3.76046  3.14572  3.91933  2.08920  3.04868  2.12889  2.90943  2.96306  5.05365  3.67689    119 - -
          2.68618  4.42225  2.77519  2.73123  3.46354  2.40513  3.72494  3.29354  2.67741  2.69355  4.24690  2.90347  2.73739  3.18146  2.89801  2.37887  2.77519  2.98518  4.58477  3.61503
          0.02331  4.16618  4.88853  0.61958  0.77255  0.48576  0.95510
     90   2.78059  4.31478  3.98469  3.40499  3.34688  3.86037  4.14317  2.02385  3.24053  1.74696  3.27016  3.72287  4.21182  3.56115  2.50674  3.14400  3.01333  1.92476  4.96416  3.77011    120 - -
          2.68618  4.42225  2.77519  2.73123  3.46354  2.40513  3.72494  3.29354  2.67741  2.69355  4.24690  2.90347  2.73739  3.18146  2.89801  2.37887  2.77519  2.98518  4.58477  3.61503
          0.02331  4.16618  4.88853  0.61958  0.77255  0.48576  0.95510
     91   3.20110  4.55164  4.80045  4.23426  3.21100  4.44181  4.78331  2.15495  4.09653  1.30404  1.87564  4.46650  4.68231  4.24453  4.23184  3.77827  3.43104  1.70759  5.19128  4.09651    121 - -
          2.68618  4.42225  2.77519  2.73123  3.46354  2.40513  3.72494  3.29354  2.67741  2.69355  4.24690  2.90347  2.73739  3.18146  2.89801  2.37887  2.77519  2.98518  4.58477  3.61503
          0.21062  4.16618  1.74639  0.61958  0.77255  0.48576  0.95510
     92   3.08288  4.40905  4.75634  4.26285  3.53586  4.40763  4.98144  1.22646  4.14570  2.03555  3.34594  4.48665  4.72766  4.41315  4.34655  3.79638  3.35120  1.28797  5.50365  4.29924    122 - -
          2.68618  4.42225  2.77519  2.73123  3.46354  2.40513  3.72494  3.29354  2.67741  2.69355  4.24690  2.90347  2.73739  3.18146  2.89801  2.37887  2.77519  2.98518  4.58477  3.61503
          0.02805  3.98361  4.70596  0.61958  0.77255  0.67174  0.71502
     93   3.11175  5.25366  0.77085  2.40991  4.64626  3.29733  4.03290  4.26031  3.13867  3.84929  4.83082  2.97147  3.95809  3.27295  3.66919  3.06228  3.45305  3.88800  5.79302  4.50211    123 - -
          2.68618  4.42225  2.77519  2.73123  3.46354  2.40513  3.72494  3.29354  2.67741  2.69355  4.24690  2.90347  2.73739  3.18146  2.89801  2.37887  2.77519  2.98518  4.58477  3.61503
          0.02805  3.98361  4.70596  0.61958  0.77255  0.67174  0.71502
     94   2.90436  4.64219  3.52372  3.37950  4.36354  3.32346  4.44707  3.93846  3.44649  3.55289  4.60813  3.67456  0.64467  3.83189  3.67865  3.07554  3.35487  3.57101  5.51873  4.48603    124 - -
          2.68618  4.42225  2.77519  2.73123  3.46354  2.40513  3.72494  3.29354  2.67741  2.69355  4.24690  2.90347  2.73739  3.18146  2.89801  2.37887  2.77519  2.98518  4.58477  3.61503
          0.02805  3.98361  4.70596  0.61958  0.77255  0.67174  0.71502
     95   2.81710  4.34873  3.96273  3.47642  2.90831  3.81200  3.97715  2.43445  3.33821  2.26892  3.39178  3.72175  4.21877  3.63264  3.57246  3.14946  3.07901  1.55347  4.55344  2.14239    125 - -
          2.68618  4.42225  2.77519  2.73123  3.46354  2.40513  3.72494  3.29354  2.67741  2.69355  4.24690  2.90347  2.73739  3.18146  2.89801  2.37887  2.77519  2.98518  4.58477  3.61503
          0.02805  3.98361  4.70596  0.61958  0.77255  0.38489  1.14108
     96   2.65381  2.16947  3.82975  3.25321  3.44059  3.64250  4.00701  2.17566  3.00540  2.44508  3.41809  3.55452  4.06567  3.40154  2.40475  2.95040  2.91503  2.42008  4.94210  3.72485    126 - -
          2.68618  4.42225  2.77519  2.73123  3.46354  2.40513  3.72494  3.29354  2.67741  2.69355  4.24690  2.90347  2.73739  3.18146  2.89801  2.37887  2.77519  2.98518  4.58477  3.61503
          0.02331  4.16618  4.88853  0.61958  0.77255  0.48576  0.95510
     97   2.54798  4.61804  2.92136  2.71100  4.42121  3.17974  4.02664  3.94578  2.91970  3.56347  4.39444  2.09181  3.84693  3.23572  3.32237  1.24989  2.95972  3.45424  5.70980  4.37129    127 - -
          2.68618  4.42225  2.77519  2.73123  3.46354  2.40513  3.72494  3.29354  2.67741  2.69355  4.24690  2.90347  2.73739  3.18146  2.89801  2.37887  2.77519  2.98518  4.58477  3.61503
          0.02331  4.16618  4.88853  0.61958  0.77255  0.48576  0.95510
     98   2.69968  4.98858  2.00444  2.37726  4.50213  3.28855  3.80257  3.97122  2.68717  3.52931  4.33587  2.90584  2.14523  2.95697  3.19011  1.97552  3.00960  3.54354  5.71502  4.32172    128 - -
          2.68618  4.42225  2.77519  2.73123  3.46354  2.40513  3.72494  3.29354  2.67741  2.69355  4.24690  2.90347  2.73739  3.18146  2.89801  2.37887  2.77519  2.98518  4.58477  3.61503
          0.02331  4.16618  4.88853  0.61958  0.77255  0.48576  0.95510
     99   2.73120  4.63102  3.37967  2.82208  3.71270  2.47484  3.77481  3.27226  2.51292  2.91287  3.79704  3.24599  3.97608  3.02924  2.08658  2.85481  2.97510  3.00616  2.37853  3.75478    129 - -
          2.68618  4.42225  2.77519  2.73123  3.46354  2.40513  3.72494  3.29354  2.67741  2.69355  4.24690  2.90347  2.73739  3.18146  2.89801  2.37887  2.77519  2.98518  4.58477  3.61503
          0.02331  4.16618  4.88853  0.61958  0.77255  0.48576  0.95510
    100   1.84361  4.55358  2.99048  2.72675  4.43190  1.83721  4.01813  3.87070  2.92288  3.49655  4.31207  2.03123  3.81775  3.21534  3.34429  2.59268  2.89764  3.38170  5.70817  4.40618    130 - -
          2.68618  4.42225  2.77519  2.73123  3.46354  2.40513  3.72494  3.29354  2.67741  2.69355  4.24690  2.90347  2.73739  3.18146  2.89801  2.37887  2.77519  2.98518  4.58477  3.61503
          0.02331  4.16618  4.88853  0.61958  0.77255  0.48576  0.95510
    101   2.70801  4.28056  3.93941  3.41044  2.06341  3.71814  4.07400  2.55283  3.32421  2.27089  3.33711  3.67757  2.51869  3.58342  3.57607  3.03412  2.97537  1.91933  4.80560  3.49236    131 - -
          2.68618  4.42225  2.77519  2.73123  3.46354  2.40513  3.72494  3.29354  2.67741  2.69355  4.24690  2.90347  2.73739  3.18146  2.89801  2.37887  2.77519  2.98518  4.58477  3.61503
          0.02331  4.16618  4.88853  0.61958  0.77255  0.48576  0.95510
    102   2.64401  4.22179  3.93775  3.42002  2.27802  2.50355  4.08246  2.54625  3.33782  2.37872  3.38103  3.66069  4.09827  3.59327  3.57960  2.97403  2.92577  1.70874  4.83445  3.54553    132 - -
          2.68618  4.42225  2.77519  2.73123  3.46354  2.40513  3.72494  3.29354  2.67741  2.69355  4.24690  2.90347  2.73739  3.18146  2.89801  2.37887  2.77519  2.98518  4.58477  3.61503
          0.02331  4.16618  4.88853  0.61958  0.77255  0.48576  0.95510
    103   2.79685  5.03939  2.64245  1.32082  4.45359  3.35923  3.82300  3.80757  2.65416  3.44682  4.30802  2.95019  3.90820  2.98801  3.10240  2.79828  2.19667  3.45169  5.68180  4.31498    133 - -
          2.68618  4.42225  2.77519  2.73123  3.46354  2.40513  3.72494  3.29354  2.67741  2.69355  4.24690  2.90347  2.73739  3.18146  2.89801  2.37887  2.77519  2.98518  4.58477  3.61503
          0.02331  4.16618  4.88853  0.61958  0.77255  0.48576  0.95510
    104   2.57963  4.40253  3.46160  2.96633  3.70459  3.44681  3.95877  2.95451  2.89142  2.08493  3.64602  3.33843  2.47163  3.24296  3.23711  2.77262  1.94505  2.71613  5.16178  3.91602    134 - -
          2.68618  4.42225  2.77519  2.73123  3.46354  2.40513  3.72494  3.29354  2.67741  2.69355  4.24690  2.90347  2.73739  3.18146  2.89801  2.37887  2.77519  2.98518  4.58477  3.61503
          0.02331  4.16618  4.88853  0.61958  0.77255  0.48576  0.95510
    105   2.33965  4.28592  3.51233  3.20939  4.35949  3.06335  4.28092  3.73251  3.22936  3.45639  4.30221  3.38687  3.80035  3.54668  3.54220  1.13600  1.90934  3.22241  5.70945  4.48053    135 - -
          2.68618  4.42225  2.77519  2.73123  3.46354  2.40513  3.72494  3.29354  2.67741  2.69355  4.24690  2.90347  2.73739  3.18146  2.89801  2.37887  2.77519  2.98518  4.58477  3.61503
          0.21062  4.16618  1.74639  0.61958  0.77255  0.48576  0.95510
    106   2.08137  4.76163  2.69899  1.86961  4.24975  3.24316  3.74516  3.65200  2.59548  3.27429  4.10504  2.91166  3.78932  2.91602  3.04676  2.10123  2.90001  3.27507  5.50709  4.16361    136 - -
          2.68589  4.42234  2.77529  2.73132  3.46363  2.40522  3.72504  3.29363  2.67750  2.69364  4.24699  2.90356  2.73749  3.18155  2.89810  2.37868  2.77464  2.98527  4.58486  3.61512
          0.40785  1.12123  4.70596  0.67507  0.71156  0.38489  1.14108
    107   3.00714  5.21376  3.37818  2.73182  4.59966  3.67560  2.12688  3.99800  1.58669  3.44804  4.28678  3.17437  4.03831  2.77837  1.79619  2.99272  3.18352  3.65962  5.50190  4.27747    139 - -
          2.68618  4.42225  2.77519  2.73123  3.46354  2.40513  3.72494  3.29354  2.67741  2.69355  4.24690  2.90347  2.73739  3.18146  2.89801  2.37887  2.77519  2.98518  4.58477  3.61503
          0.02331  4.16618  4.88853  0.61958  0.77255  0.48576  0.95510
    108   3.24066  5.38076  2.65595  0.66943  4.76935  3.48965  4.11608  4.28437  3.03689  3.85831  4.83072  3.14439  4.11159  3.33273  3.46841  3.19922  3.55078  3.94182  5.88440  4.62104    140 - -
          2.68618  4.42225  2.77519  2.73123  3.46354  2.40513  3.72494  3.29354  2.67741  2.69355  4.24690  2.90347  2.73739  3.18146  2.89801  2.37887  2.77519  2.98518  4.58477  3.61503
          0.02331  4.16618  4.88853  0.61958  0.77255  0.48576  0.95510
    109   3.50223  4.88317  4.66053  4.31174  3.27520  4.35194  4.87665  2.50474  4.07716  0.58256  3.22398  4.55913  4.74309  4.37370  4.20100  3.97296  3.78654  2.61647  5.25027  4.03808    141 - -
          2.68618  4.42225  2.77519  2.73123  3.46354  2.40513  3.72494  3.29354  2.67741  2.69355  4.24690  2.90347  2.73739  3.18146  2.89801  2.37887  2.77519  2.98518  4.58477  3.61503
          0.02331  4.16618  4.88853  0.61958  0.77255  0.48576  0.95510
    110   2.48632  4.40511  3.49221  3.33268  4.38611  3.13105  4.42850  3.95425  3.42710  3.65499  4.56252  3.50141  3.89626  3.75438  3.69610  0.72111  2.99037  3.42272  5.73637  4.47449    142 - -
          2.68618  4.42225  2.77519  2.73123  3.46354  2.40513  3.72494  3.29354  2.67741  2.69355  4.24690  2.90347  2.73739  3.18146  2.89801  2.37887  2.77519  2.98518  4.58477  3.61503
          0.02331  4.16618  4.88853  0.61958  0.77255  0.48576  0.95510
    111   2.48632  4.40511  3.49221  3.33268  4.38611  3.13105  4.42850  3.95425  3.42710  3.65499  4.56252  3.50141  3.89626  3.75438  3.69610  0.72111  2.99037  3.42272  5.73637  4.47449    143 - -
          2.68618  4.42225  2.77519  2.73123  3.46354  2.40513  3.72494  3.29354  2.67741  2.69355  4.24690  2.90347  2.73739  3.18146  2.89801  2.37887  2.77519  2.98518  4.58477  3.61503
          0.02331  4.16618  4.88853  0.61958  0.77255  0.48576  0.95510
    112   3.23285  4.57769  4.82746  4.28480  3.26299  4.47768  4.85540  1.46792  4.12010  1.69325  1.62874  4.51650  4.73104  4.30600  4.26193  3.83541  3.47210  2.09303  5.26289  4.14372    144 - -
          2.68618  4.42225  2.77519  2.73123  3.46354  2.40513  3.72494  3.29354  2.67741  2.69355  4.24690  2.90347  2.73739  3.18146  2.89801  2.37887  2.77519  2.98518  4.58477  3.61503
          0.02331  4.16618  4.88853  0.61958  0.77255  0.48576  0.95510
    113   2.43256  4.39751  3.29961  3.07653  4.40361  3.10856  4.24531  3.87840  3.17970  3.54531  4.39766  3.33439  1.22279  3.50556  3.50631  1.91234  2.90298  3.35703  5.72832  4.47238    145 - -
          2.68618  4.42225  2.77519  2.73123  3.46354  2.40513  3.72494  3.29354  2.67741  2.69355  4.24690  2.90347  2.73739  3.18146  2.89801  2.37887  2.77519  2.98518  4.58477  3.61503
          0.02331  4.16618  4.88853  0.61958  0.77255  0.48576  0.95510
    114   2.91434  5.18307  2.75599  2.48707  4.56269  3.44791  3.77061  4.03798  1.84076  3.55859  4.40337  1.45231  3.96149  2.92535  2.73930  2.89167  3.17274  3.66217  5.65892  4.32301    146 - -
          2.68618  4.42225  2.77519  2.73123  3.46354  2.40513  3.72494  3.29354  2.67741  2.69355  4.24690  2.90347  2.73739  3.18146  2.89801  2.37887  2.77519  2.98518  4.58477  3.61503
          0.02331  4.16618  4.88853  0.61958  0.77255  0.48576  0.95510
    115   2.80065  4.41284  3.85877  3.30964  3.32615  3.80823  4.12747  2.57026  3.18914  1.65138  2.36483  3.65900  2.29884  3.49980  3.47382  3.10192  3.04719  2.49196  4.99503  3.79598    147 - -
          2.68618  4.42225  2.77519  2.73123  3.46354  2.40513  3.72494  3.29354  2.67741  2.69355  4.24690  2.90347  2.73739  3.18146  2.89801  2.37887  2.77519  2.98518  4.58477  3.61503
          0.02331  4.16618  4.88853  0.61958  0.77255  0.48576  0.95510
    116   2.79594  5.25078  2.04088  2.28793  4.50511  3.37403  2.44317  4.03274  2.50099  3.53614  4.33096  2.84646  3.86342  1.95129  2.98709  2.74208  3.04283  3.63006  5.66569  4.23874    148 - -
          2.68575  4.42241  2.77535  2.73139  3.46305  2.40529  3.72510  3.29370  2.67757  2.69371  4.24426  2.90289  2.73755  3.18162  2.89817  2.37903  2.77535  2.98534  4.58493  3.61445
          0.28290  1.43182  4.88853  1.22433  0.34808  0.48576  0.95510
    117   2.52309  2.67596  3.39351  2.89226  3.74591  3.36011  2.45258  3.20609  2.81723  2.89034  3.76237  3.26379  3.88502  3.17350  3.17489  1.85711  2.84510  2.90299  5.15075  3.86012    153 - -
          2.68618  4.42225  2.77519  2.73123  3.46354  2.40513  3.72494  3.29354  2.67741  2.69355  4.24690  2.90347  2.73739  3.18146  2.89801  2.37887  2.77519  2.98518  4.58477  3.61503
          0.02331  4.16618  4.88853  0.61958  0.77255  0.48576  0.95510
    118   2.43155  4.28871  3.66133  3.28620  3.98900  3.21523  4.25172  3.12945  3.24426  3.03186  3.98152  3.47935  3.89495  3.56691  3.54253  1.24512  2.86517  1.96450  5.45246  4.19891    154 - -
          2.68618  4.42225  2.77519  2.73123  3.46354  2.40513  3.72494  3.29354  2.67741  2.69355  4.24690  2.90347  2.73739  3.18146  2.89801  2.37887  2.77519  2.98518  4.58477  3.61503
          0.21062  4.16618  1.74639  0.61958  0.77255  0.48576  0.95510
    119   2.76017  4.57926  3.25249  2.89500  2.05865  3.52432  3.73958  3.13951  2.93087  2.76410  3.77852  1.85300  4.01225  3.24814  3.28167  2.89511  3.04789  2.91664  4.55557  2.98724    155 - -
          2.68618  4.42225  2.77519  2.73123  3.46354  2.40513  3.72494  3.29354  2.67741  2.69355  4.24690  2.90347  2.73739  3.18146  2.89801  2.37887  2.77519  2.98518  4.58477  3.61503
          0.02805  3.98361  4.70596  0.61958  0.77255  0.38489  1.14108
    120   2.77033  5.26554  2.05530  2.26437  4.56513  3.36150  2.73912  4.06199  2.49174  3.55523  4.33443  2.31342  3.84477  2.12271  2.99685  2.71203  3.01654  3.64344  5.69817  4.26823    156 - -
          2.68618  4.42225  2.77519  2.73123  3.46354  2.40513  3.72494  3.29354  2.67741  2.69355  4.24690  2.90347  2.73739  3.18146  2.89801  2.37887  2.77519  2.98518  4.58477  3.61503
          0.14407  4.16618  2.13146  0.61958  0.77255  0.48576  0.95510
    121   2.79070  4.83750  3.25464  2.76204  4.30672  3.45664  3.77665  3.74246  2.30117  3.29546  4.17099  3.18599  2.17688  2.94944  1.51178  2.85258  3.06643  3.40026  5.43028  4.19621    157 - -
          2.68618  4.42225  2.77519  2.73123  3.46354  2.40513  3.72494  3.29354  2.67741  2.69355  4.24690  2.90347  2.73739  3.18146  2.89801  2.37887  2.77519  2.98518  4.58477  3.61503
          0.02627  4.04837  4.77072  0.61958  0.77255  0.41351  1.08272
    122   2.83663  1.53188  4.42652  3.95918  1.95091  3.78191  4.20979  2.60707  3.80833  2.31225  3.46483  4.00063  4.28572  4.00360  3.94017  3.19436  3.15838  2.46926  4.65864  3.19877    158 - -
          2.68618  4.42225  2.77519  2.73123  3.46354  2.40513  3.72494  3.29354  2.67741  2.69355  4.24690  2.90347  2.73739  3.18146  2.89801  2.37887  2.77519  2.98518  4.58477  3.61503
          0.02331  4.16618  4.88853  0.61958  0.77255  0.48576  0.95510
    123   3.33517  5.47661  0.57385  2.56925  4.90010  3.46049  4.22888  4.56161  3.37433  4.12068  5.11521  3.13678  4.13461  3.47536  3.92304  3.27101  3.68331  4.17246  6.00788  4.73727    159 - -
          2.68618  4.42225  2.77519  2.73123  3.46354  2.40513  3.72494  3.29354  2.67741  2.69355  4.24690  2.90347  2.73739  3.18146  2.89801  2.37887  2.77519  2.98518  4.58477  3.61503
          0.02331  4.16618  4.88853  0.61958  0.77255  0.48576  0.95510
    124   2.80843  4.33953  4.12383  3.58804  3.47109  3.87941  4.34780  2.22919  3.47398  1.73372  3.37158  3.86586  4.29343  3.76449  3.72902  3.20757  1.98325  1.69520  5.14685  3.94688    160 - -
          2.68618  4.42225  2.77519  2.73123  3.46354  2.40513  3.72494  3.29354  2.67741  2.69355  4.24690  2.90347  2.73739  3.18146  2.89801  2.37887  2.77519  2.98518  4.58477  3.61503
          0.02331  4.16618  4.88853  0.61958  0.77255  0.48576  0.95510
    125   2.96918  0.49945  4.54039  4.35432  4.29155  3.52086  4.93821  3.49572  4.18759  3.39221  4.52645  4.26512  4.24933  4.52184  4.25600  3.23991  3.46125  3.21738  5.63237  4.57419    161 - -
          2.68618  4.42225  2.77519  2.73123  3.46354  2.40513  3.72494  3.29354  2.67741  2.69355  4.24690  2.90347  2.73739  3.18146  2.89801  2.37887  2.77519  2.98518  4.58477  3.61503
          0.02331  4.16618  4.88853  0.61958  0.77255  0.48576  0.95510
    126   3.45646  4.77425  4.85181  4.39262  1.27831  4.52012  4.27882  2.52402  4.23514  1.30925  3.15646  4.45430  4.77112  4.29899  4.31203  3.89782  3.68683  2.63204  4.47550  2.92573    162 - -
          2.68618  4.42225  2.77519  2.73123  3.46354  2.40513  3.72494  3.29354  2.67741  2.69355  4.24690  2.90347  2.73739  3.18146  2.89801  2.37887  2.77519  2.98518  4.58477  3.61503
          0.02331  4.16618  4.88853  0.61958  0.77255  0.48576  0.95510
    127   3.26834  5.22016  3.46233  3.04154  4.67500  3.71360  3.95999  4.12588  0.69579  3.63152  4.58688  3.44909  4.20119  3.14177  2.53596  3.29688  3.50438  3.82071  5.61546  4.47604    163 - -
          2.68618  4.42225  2.77519  2.73123  3.46354  2.40513  3.72494  3.29354  2.67741  2.69355  4.24690  2.90347  2.73739  3.18146  2.89801  2.37887  2.77519  2.98518  4.58477  3.61503
          0.02331  4.16618  4.88853  0.61958  0.77255  0.48576  0.95510
    128   3.26834  5.22016  3.46233  3.04154  4.67500  3.71360  3.95999  4.12588  0.69579  3.63152  4.58688  3.44909  4.20119  3.14177  2.53596  3.29688  3.50438  3.82071  5.61546  4.47604    164 - -
          2.68618  4.42225  2.77519  2.73123  3.46354  2.40513  3.72494  3.29354  2.67741  2.69355  4.24690  2.90347  2.73739  3.18146  2.89801  2.37887  2.77519  2.98518  4.58477  3.61503
          0.02331  4.16618  4.88853  0.61958  0.77255  0.48576  0.95510
    129   2.80962  4.91777  3.18225  2.70695  4.38841  3.49527  3.77087  3.71628  1.33695  3.32286  4.18853  3.15323  3.96801  2.92747  2.58606  2.85604  2.12058  3.38110  5.50988  4.25060    165 - -
          2.68618  4.42225  2.77519  2.73123  3.46354  2.40513  3.72494  3.29354  2.67741  2.69355  4.24690  2.90347  2.73739  3.18146  2.89801  2.37887  2.77519  2.98518  4.58477  3.61503
          0.02331  4.16618  4.88853  0.61958  0.77255  0.48576  0.95510
    130   3.36893  5.16684  3.89253  3.35436  4.59793  3.78669  4.08203  4.16929  2.41567  3.63189  4.63303  3.68694  4.28284  3.29535  0.60974  3.44441  3.61983  3.88258  5.56616  4.47112    166 - -
          2.68618  4.42225  2.77519  2.73123  3.46354  2.40513  3.72494  3.29354  2.67741  2.69355  4.24690  2.90347  2.73739  3.18146  2.89801  2.37887  2.77519  2.98518  4.58477  3.61503
          0.02331  4.16618  4.88853  0.61958  0.77255  0.48576  0.95510
    131   3.44889  4.78301  4.95650  4.40569  3.10313  4.66123  4.94458  2.28557  4.20925  0.82236  2.04366  4.67626  4.83352  4.34267  4.32223  4.02833  3.67067  2.45720  5.22174  4.15299    167 - -
          2.68618  4.42225  2.77519  2.73123  3.46354  2.40513  3.72494  3.29354  2.67741  2.69355  4.24690  2.90347  2.73739  3.18146  2.89801  2.37887  2.77519  2.98518  4.58477  3.61503
          0.02331  4.16618  4.88853  0.61958  0.77255  0.48576  0.95510
    132   3.01024  5.52301  1.48747  2.21130  4.84582  3.29961  3.87352  4.41301  2.89897  3.91879  4.77369  1.47092  3.93126  3.04641  3.48918  2.90882  3.31436  3.97293  6.04252  4.53861    168 - -
          2.68618  4.42225  2.77519  2.73123  3.46354  2.40513  3.72494  3.29354  2.67741  2.69355  4.24690  2.90347  2.73739  3.18146  2.89801  2.37887  2.77519  2.98518  4.58477  3.61503
          0.02331  4.16618  4.88853  0.61958  0.77255  0.48576  0.95510
    133   2.02855  4.88353  2.70201  1.83743  4.41463  2.00549  3.82967  3.83887  2.69975  3.43792  4.26060  2.95866  3.85847  2.99620  3.16974  2.70478  2.99461  3.43704  5.65363  4.29577    169 - -
          2.68618  4.42225  2.77519  2.73123  3.46354  2.40513  3.72494  3.29354  2.67741  2.69355  4.24690  2.90347  2.73739  3.18146  2.89801  2.37887  2.77519  2.98518  4.58477  3.61503
          0.02331  4.16618  4.88853  0.61958  0.77255  0.48576  0.95510
    134   3.09491  5.71626  1.14320  1.56913  4.99786  3.30102  3.88387  4.53873  2.94839  4.02351  4.89237  2.75915  3.94629  3.05625  3.57542  2.95782  3.39237  4.09723  6.16644  4.63406    170 - -
          2.68618  4.42225  2.77519  2.73123  3.46354  2.40513  3.72494  3.29354  2.67741  2.69355  4.24690  2.90347  2.73739  3.18146  2.89801  2.37887  2.77519  2.98518  4.58477  3.61503
          0.02331  4.16618  4.88853  0.61958  0.77255  0.48576  0.95510
    135   2.85567  5.32710  2.51860  1.77493  4.64219  3.37482  3.71904  4.12327  2.50822  3.61556  4.41810  2.15046  3.88622  1.91001  2.97448  2.79004  3.10540  3.71494  5.75706  4.34086    171 - -
          2.68618  4.42225  2.77519  2.73123  3.46354  2.40513  3.72494  3.29354  2.67741  2.69355  4.24690  2.90347  2.73739  3.18146  2.89801  2.37887  2.77519  2.98518  4.58477  3.61503
          0.14407  4.16618  2.13146  0.61958  0.77255  0.48576  0.95510
    136   2.56587  4.53402  3.08991  2.66706  3.83261  3.35198  3.79401  3.24995  2.65863  2.20264  3.81221  2.41435  3.85377  3.02565  3.04504  2.00295  2.86237  2.95266  5.20600  3.89494    172 - -
          2.68618  4.42225  2.77519  2.73123  3.46354  2.40513  3.72494  3.29354  2.67741  2.69355  4.24690  2.90347  2.73739  3.18146  2.89801  2.37887  2.77519  2.98518  4.58477  3.61503
          0.02627  4.04837  4.77072  0.61958  0.77255  0.41351  1.08272
    137   2.69954  4.81078  2.74154  2.61195  4.57661  2.05619  4.04044  4.12041  2.96642  3.71192  4.55640  1.25037  3.90135  3.24721  3.39729  2.75951  3.09820  3.63002  5.81652  4.47597    173 - -
          2.68618  4.42225  2.77519  2.73123  3.46354  2.40513  3.72494  3.29354  2.67741  2.69355  4.24690  2.90347  2.73739  3.18146  2.89801  2.37887  2.77519  2.98518  4.58477  3.61503
          0.02331  4.16618  4.88853  0.61958  0.77255  0.48576  0.95510
    138   2.56214  4.08051  3.57933  3.03863  3.27517  3.54047  3.78955  2.65368  2.96807  2.39011  3.26280  3.37003  3.88544  3.23913  3.25477  2.83771  2.78733  1.62833  4.58255  3.51627    174 - -
          2.68618  4.42225  2.77519  2.73123  3.46354  2.40513  3.72494  3.29354  2.67741  2.69355  4.24690  2.90347  2.73739  3.18146  2.89801  2.37887  2.77519  2.98518  4.58477  3.61503
          0.02331  4.16618  4.88853  0.61958  0.77255  0.48576  0.95510
    139   2.55865  4.02925  3.69025  3.14997  3.21376  3.56237  3.82047  2.58822  3.06978  2.33064  2.43254  3.44123  3.90400  3.32011  3.32188  2.86882  2.78371  1.86240  4.53991  3.47733    175 - -
          2.68618  4.42225  2.77519  2.73123  3.46354  2.40513  3.72494  3.29354  2.67741  2.69355  4.24690  2.90347  2.73739  3.18146  2.89801  2.37887  2.77519  2.98518  4.58477  3.61503
          0.18248  4.16618  1.88857  0.61958  0.77255  0.48576  0.95510
    140   3.16686  4.99274  3.67215  3.15664  4.38264  3.62591  3.93249  3.93549  2.30408  3.42634  4.42450  3.50497  4.12320  3.14733  0.78617  3.24532  3.42430  3.65385  5.41043  4.28162    176 - -
          2.68618  4.42225  2.77519  2.73123  3.46354  2.40513  3.72494  3.29354  2.67741  2.69355  4.24690  2.90347  2.73739  3.18146  2.89801  2.37887  2.77519  2.98518  4.58477  3.61503
          0.02728  4.01098  4.73333  0.61958  0.77255  0.64795  0.74048
    141   2.27654  4.24651  3.22694  3.01551  4.39075  1.75767  4.19534  3.86337  3.17216  3.52718  4.35019  3.24082  3.70753  3.45498  3.50611  1.39157  2.76427  3.28444  5.70548  4.46749    177 - -
          2.68618  4.42225  2.77519  2.73123  3.46354  2.40513  3.72494  3.29354  2.67741  2.69355  4.24690  2.90347  2.73739  3.18146  2.89801  2.37887  2.77519  2.98518  4.58477  3.61503
          0.02728  4.01098  4.73333  0.61958  0.77255  0.64795  0.74048
    142   1.70763  4.51963  2.89365  2.66211  4.25979  3.13408  3.94596  3.65292  2.83209  3.35005  4.21029  1.73037  3.78520  3.16078  3.22397  2.58796  2.88109  3.22968  5.57150  4.25625    178 - -
          2.68618  4.42225  2.77519  2.73123  3.46354  2.40513  3.72494  3.29354  2.67741  2.69355  4.24690  2.90347  2.73739  3.18146  2.89801  2.37887  2.77519  2.98518  4.58477  3.61503
          0.02728  4.01098  4.73333  0.61958  0.77255  0.64795  0.74048
    143   2.84561  4.60545  3.54760  3.46554  4.60177  0.54413  4.57567  4.23671  3.66554  3.87296  4.85112  3.71215  4.00094  3.97889  3.88475  3.02179  3.33765  3.73831  5.65861  4.70895    179 - -
          2.68636  4.42243  2.77537  2.73141  3.46372  2.40531  3.72512  3.29291  2.67759  2.69328  4.24708  2.90255  2.73757  3.18164  2.89764  2.37905  2.77489  2.98536  4.58495  3.61521
          0.25077  1.54645  4.73333  1.52291  0.24600  0.39626  1.11729
    144   2.58153  4.61660  2.96231  2.03898  3.95866  2.41476  3.57119  3.41903  2.41211  3.03723  3.80257  2.92796  3.74534  2.75627  2.86358  2.61234  2.80678  3.10840  5.00653  3.88786    186 - -
          2.68618  4.42225  2.77519  2.73123  3.46354  2.40513  3.72494  3.29354  2.67741  2.69355  4.24690  2.90347  2.73739  3.18146  2.89801  2.37887  2.77519  2.98518  4.58477  3.61503
          0.02331  4.16618  4.88853  0.61958  0.77255  0.48576  0.95510
    145   1.54130  4.27466  3.52981  3.33252  4.52115  1.17988  4.43530  3.90359  3.46349  3.63319  4.47393  3.45148  3.80837  3.72786  3.75145  2.52294  2.85120  3.32650  5.85114  4.66761    187 - -
          2.68618  4.42225  2.77519  2.73123  3.46354  2.40513  3.72494  3.29354  2.67741  2.69355  4.24690  2.90347  2.73739  3.18146  2.89801  2.37887  2.77519  2.98518  4.58477  3.61503
          0.02331  4.16618  4.88853  0.61958  0.77255  0.48576  0.95510
    146   2.97919  4.49916  4.05690  3.51833  1.70826  3.93128  3.73799  2.96794  3.29645  2.54323  3.57892  3.71855  4.28828  3.59974  2.33450  3.22891  3.20672  2.80037  2.37413  2.58502    188 - -
          2.68618  4.42225  2.77519  2.73123  3.46354  2.40513  3.72494  3.29354  2.67741  2.69355  4.24690  2.90347  2.73739  3.18146  2.89801  2.37887  2.77519  2.98518  4.58477  3.61503
          0.02331  4.16618  4.88853  0.61958  0.77255  0.48576  0.95510
    147   2.74954  4.96083  2.64350  1.85972  4.47305  3.30682  3.86094  3.92371  2.72170  3.51812  4.35943  2.96151  3.89116  3.03573  3.17182  1.38331  3.07198  3.52176  5.70684  4.33763    189 - -
          2.68618  4.42225  2.77519  2.73123  3.46354  2.40513  3.72494  3.29354  2.67741  2.69355  4.24690  2.90347  2.73739  3.18146  2.89801  2.37887  2.77519  2.98518  4.58477  3.61503
          0.02331  4.16618  4.88853  0.61958  0.77255  0.48576  0.95510
    148   2.93998  5.20046  2.91244  2.55511  4.60050  3.51025  3.73138  4.04683  1.30036  3.53995  4.38016  2.09088  3.98263  2.87466  2.55660  2.91783  3.17520  3.67679  5.62078  4.32251    190 - -
          2.68618  4.42225  2.77519  2.73123  3.46354  2.40513  3.72494  3.29354  2.67741  2.69355  4.24690  2.90347  2.73739  3.18146  2.89801  2.37887  2.77519  2.98518  4.58477  3.61503
          0.02331  4.16618  4.88853  0.61958  0.77255  0.48576  0.95510
    149   3.46501  5.00327  3.95930  3.59740  2.22715  4.14597  2.01895  3.63913  3.41869  3.02774  4.17378  3.76553  4.52409  3.72250  3.64414  3.51448  3.69471  3.47139  3.87798  1.06267    191 - -
          2.68618  4.42225  2.77519  2.73123  3.46354  2.40513  3.72494  3.29354  2.67741  2.69355  4.24690  2.90347  2.73739  3.18146  2.89801  2.37887  2.77519  2.98518  4.58477  3.61503
          0.02331  4.16618  4.88853  0.61958  0.77255  0.48576  0.95510
    150   2.02728  4.56141  3.17094  2.71225  3.96678  3.35641  2.46246  3.37017  2.67593  3.03532  3.89143  3.14537  3.86878  3.04947  3.06536  2.67911  1.95433  3.04643  5.30645  4.01412    192 - -
          2.68618  4.42225  2.77519  2.73123  3.46354  2.40513  3.72494  3.29354  2.67741  2.69355  4.24690  2.90347  2.73739  3.18146  2.89801  2.37887  2.77519  2.98518  4.58477  3.61503
          0.02331  4.16618  4.88853  0.61958  0.77255  0.48576  0.95510
    151   2.67587  4.47480  3.34478  2.26153  3.46139  3.58769  3.80408  2.94037  2.76617  2.59719  2.31060  3.26420  3.97891  3.11578  3.12780  2.85090  2.90861  2.72675  4.93109  2.53256    193 - -
          2.68618  4.42225  2.77519  2.73123  3.46354  2.40513  3.72494  3.29354  2.67741  2.69355  4.24690  2.90347  2.73739  3.18146  2.89801  2.37887  2.77519  2.98518  4.58477  3.61503
          0.02331  4.16618  4.88853  0.61958  0.77255  0.48576  0.95510
    152   2.85323  4.27346  4.36551  3.80033  3.38852  4.04021  4.41474  1.78475  3.69068  2.16509  2.52236  4.03116  4.38448  3.92489  3.89009  3.35120  2.29261  1.56656  5.06828  3.88379    194 - -
          2.68622  4.42229  2.77523  2.73127  3.46358  2.40517  3.72498  3.29304  2.67745  2.69359  4.24694  2.90350  2.73713  3.18150  2.89805  2.37891  2.77523  2.98522  4.58481  3.61507
          0.14407  2.06638  4.88853  0.66161  0.72572  0.48576  0.95510
    153   2.82387  4.85607  3.03582  2.72886  3.96515  3.44652  2.17025  3.76037  2.69847  3.33392  4.22748  3.18757  1.49269  3.14029  3.04928  2.88744  3.13023  3.42131  5.31307  3.91235    197 - -
          2.68618  4.42225  2.77519  2.73123  3.46354  2.40513  3.72494  3.29354  2.67741  2.69355  4.24690  2.90347  2.73739  3.18146  2.89801  2.37887  2.77519  2.98518  4.58477  3.61503
          0.02331  4.16618  4.88853  0.61958  0.77255  0.48576  0.95510
    154   2.90911  5.15882  1.70647  2.42181  4.65298  3.33203  3.95623  4.16304  2.93119  3.73257  4.59663  2.96487  1.41425  3.14330  3.44716  2.89100  3.23775  3.74756  5.85497  4.48325    198 - -
          2.68618  4.42225  2.77519  2.73123  3.46354  2.40513  3.72494  3.29354  2.67741  2.69355  4.24690  2.90347  2.73739  3.18146  2.89801  2.37887  2.77519  2.98518  4.58477  3.61503
          0.02331  4.16618  4.88853  0.61958  0.77255  0.48576  0.95510
    155   2.76799  4.30468  3.99942  3.45732  2.24654  3.81313  4.09983  1.98420  3.36340  2.15983  3.27068  3.73409  2.29975  3.61683  3.60752  3.11605  3.01656  2.36545  4.79704  3.49381    199 - -
          2.68618  4.42225  2.77519  2.73123  3.46354  2.40513  3.72494  3.29354  2.67741  2.69355  4.24690  2.90347  2.73739  3.18146  2.89801  2.37887  2.77519  2.98518  4.58477  3.61503
          0.02331  4.16618  4.88853  0.61958  0.77255  0.48576  0.95510
    156   2.72273  4.39559  3.63259  3.09710  3.39413  3.69475  3.97088  2.68356  2.97928  1.84810  2.19026  2.51532  4.08282  3.32432  3.28947  2.97738  2.96387  2.53437  4.95289  3.70480    200 - -
          2.68618  4.42225  2.77519  2.73123  3.46354  2.40513  3.72494  3.29354  2.67741  2.69355  4.24690  2.90347  2.73739  3.18146  2.89801  2.37887  2.77519  2.98518  4.58477  3.61503
          0.02331  4.16618  4.88853  0.61958  0.77255  0.48576  0.95510
    157   2.54488  4.66790  2.85391  2.61291  4.49664  2.07154  3.96111  3.96883  2.85428  3.55843  4.36606  1.83049  3.82532  3.14270  3.29905  1.92675  2.93571  3.47282  5.74433  4.41007    201 - -
          2.68618  4.42225  2.77519  2.73123  3.46354  2.40513  3.72494  3.29354  2.67741  2.69355  4.24690  2.90347  2.73739  3.18146  2.89801  2.37887  2.77519  2.98518  4.58477  3.61503
          0.02331  4.16618  4.88853  0.61958  0.77255  0.48576  0.95510
    158   2.57559  4.40058  3.13411  2.59336  3.67407  2.00732  3.64051  3.09414  2.56558  2.77166  3.58818  3.05838  3.79063  2.89614  2.97463  2.68386  2.80149  2.83668  4.84154  3.74745    202 - -
          2.68618  4.42225  2.77519  2.73123  3.46354  2.40513  3.72494  3.29354  2.67741  2.69355  4.24690  2.90347  2.73739  3.18146  2.89801  2.37887  2.77519  2.98518  4.58477  3.61503
          0.02331  4.16618  4.88853  0.61958  0.77255  0.48576  0.95510
    159   2.83466  4.93108  2.37836  2.51049  3.54207  3.47174  3.73910  3.58416  2.75386  3.17811  4.07168  2.54308  3.96372  3.03860  3.20835  2.85939  3.09131  3.29015  5.01836  1.64189    203 - -
          2.68618  4.42225  2.77519  2.73123  3.46354  2.40513  3.72494  3.29354  2.67741  2.69355  4.24690  2.90347  2.73739  3.18146  2.89801  2.37887  2.77519  2.98518  4.58477  3.61503
          0.02331  4.16618  4.88853  0.61958  0.77255  0.48576  0.95510
    160   2.70788  4.51711  2.21717  2.84730  2.52624  3.61626  3.84787  2.88777  2.85432  2.48902  2.46633  3.29121  4.01067  3.16030  3.24185  2.88106  2.94584  2.70977  4.95066  3.61063    204 - -
          2.68618  4.42225  2.77519  2.73123  3.46354  2.40513  3.72494  3.29354  2.67741  2.69355  4.24690  2.90347  2.73739  3.18146  2.89801  2.37887  2.77519  2.98518  4.58477  3.61503
          0.02331  4.16618  4.88853  0.61958  0.77255  0.48576  0.95510
    161   2.67703  4.88316  2.92513  2.12750  4.12916  3.44368  3.67012  3.54260  2.43420  2.44881  3.96182  2.97247  2.64874  2.37697  2.86565  2.70120  2.91083  3.22164  5.37564  4.04264    205 - -
          2.68622  4.42229  2.77524  2.73128  3.46358  2.40489  3.72499  3.29358  2.67745  2.69359  4.24694  2.90351  2.73744  3.18151  2.89805  2.37891  2.77524  2.98523  4.58481  3.61433
          0.59041  1.30380  1.74639  0.19624  1.72495  0.48576  0.95510
    162   3.28140  4.71130  4.36758  4.00895  3.18073  4.12257  4.62987  2.39195  3.77560  0.74958  3.17081  4.27361  4.53948  4.11729  3.93307  3.70789  3.57097  2.45794  5.09929  3.84793    207 - -
          2.68618  4.42225  2.77519  2.73123  3.46354  2.40513  3.72494  3.29354  2.67741  2.69355  4.24690  2.90347  2.73739  3.18146  2.89801  2.37887  2.77519  2.98518  4.58477  3.61503
          0.02805  3.98361  4.70596  0.61958  0.77255  0.67174  0.71502
    163   2.76908  4.72583  2.04930  2.60720  3.74284  3.46131  3.85785  3.03607  2.79691  1.71428  3.77268  3.10568  3.95492  3.10184  3.21941  2.86728  3.03880  2.84598  5.23636  3.88662    208 - -
          2.68618  4.42225  2.77519  2.73123  3.46354  2.40513  3.72494  3.29354  2.67741  2.69355  4.24690  2.90347  2.73739  3.18146  2.89801  2.37887  2.77519  2.98518  4.58477  3.61503
          0.02805  3.98361  4.70596  0.61958  0.77255  0.67174  0.71502
    164   2.61383  4.57028  3.14664  2.63657  3.74866  3.45241  3.71913  3.12489  2.52345  2.73320  2.58312  3.10042  2.82466  2.38584  2.89578  2.72599  2.86012  2.88086  5.12922  3.85073    209 - -
          2.68618  4.42225  2.77519  2.73123  3.46354  2.40513  3.72494  3.29354  2.67741  2.69355  4.24690  2.90347  2.73739  3.18146  2.89801  2.37887  2.77519  2.98518  4.58477  3.61503
          0.02805  3.98361  4.70596  0.61958  0.77255  0.67174  0.71502
    165   1.65378  4.23749  3.29767  2.94408  4.19680  3.00639  4.05636  3.59457  2.98857  3.27464  4.10474  3.20592  2.37826  3.29641  3.34592  1.85285  2.71505  3.11287  5.53020  4.28881    210 - -
          2.68618  4.42225  2.77519  2.73123  3.46354  2.40513  3.72494  3.29354  2.67741  2.69355  4.24690  2.90347  2.73739  3.18146  2.89801  2.37887  2.77519  2.98518  4.58477  3.61503
          0.02805  3.98361  4.70596  0.61958  0.77255  0.67174  0.71502
    166   2.89869  5.37527  1.41025  2.13371  4.69344  3.21028  3.77758  4.25058  2.79250  3.77399  4.63023  1.88872  3.83652  2.95221  3.37037  2.80762  3.20219  3.82305  5.90320  4.41202    211 - -
          2.68627  4.42234  2.77487  2.73093  3.46363  2.40522  3.72337  3.29363  2.67750  2.69364  4.24699  2.90356  2.73749  3.18155  2.89810  2.37896  2.77529  2.98527  4.58486  3.61512
          0.40785  1.12123  4.70596  0.67507  0.71156  0.67174  0.71502
    167   2.79462  5.05898  2.61148  2.36887  4.35329  3.33399  3.69949  3.89471  2.41453  3.42848  4.28051  2.06034  3.86057  1.78018  2.79268  2.77706  3.06354  3.52549  5.53836  4.16228    214 - -
          2.68618  4.42225  2.77519  2.73123  3.46354  2.40513  3.72494  3.29354  2.67741  2.69355  4.24690  2.90347  2.73739  3.18146  2.89801  2.37887  2.77519  2.98518  4.58477  3.61503
          0.02805  3.98361  4.70596  0.61958  0.77255  0.67174  0.71502
    168   3.13361  4.96309  3.63588  3.12503  4.34594  3.59904  3.90916  3.89616  2.28828  3.39195  4.39008  3.47584  4.09698  3.12471  0.82130  3.21294  3.39249  3.61552  5.38442  4.25006    215 - -
          2.68618  4.42225  2.77519  2.73123  3.46354  2.40513  3.72494  3.29354  2.67741  2.69355  4.24690  2.90347  2.73739  3.18146  2.89801  2.37887  2.77519  2.98518  4.58477  3.61503
          0.02805  3.98361  4.70596  0.61958  0.77255  0.67174  0.71502
    169   2.67445  4.92070  1.79443  2.30737  4.45584  3.18214  3.80504  3.94482  2.75716  3.53586  4.37550  2.83428  3.79693  2.98449  3.26651  1.64766  3.01345  3.51624  5.70814  4.30120    216 - -
          2.68650  4.42257  2.77487  2.73155  3.46194  2.40500  3.72443  3.29386  2.67773  2.69357  4.24722  2.90379  2.73771  3.18034  2.89760  2.37919  2.77551  2.98550  4.58509  3.61386
          0.35064  1.24925  4.70596  1.83815  0.17330  0.67174  0.71502
    170   3.20215  4.53176  4.75541  4.23640  3.24021  4.47584  4.85689  1.32523  4.06788  1.32785  3.07299  4.49125  4.72401  4.29205  4.23345  3.85048  3.44583  1.89841  5.26677  4.09704    225 - -
          2.68618  4.42225  2.77519  2.73123  3.46354  2.40513  3.72494  3.29354  2.67741  2.69355  4.24690  2.90347  2.73739  3.18146  2.89801  2.37887  2.77519  2.98518  4.58477  3.61503
          0.02805  3.98361  4.70596  0.61958  0.77255  0.67174  0.71502
    171   1.32372  4.14874  3.43915  3.16045  4.23990  2.94084  4.21874  3.58380  3.20470  3.33648  4.19011  3.30605  3.69003  3.50149  3.50558  1.65128  2.70472  3.07982  5.60701  4.38747    226 - -
          2.68618  4.42225  2.77519  2.73123  3.46354  2.40513  3.72494  3.29354  2.67741  2.69355  4.24690  2.90347  2.73739  3.18146  2.89801  2.37887  2.77519  2.98518  4.58477  3.61503
          0.02805  3.98361  4.70596  0.61958  0.77255  0.67174  0.71502
    172   3.13361  4.96309  3.63588  3.12503  4.34594  3.59904  3.90916  3.89616  2.28828  3.39195  4.39008  3.47584  4.09698  3.12471  0.82130  3.21294  3.39249  3.61552  5.38442  4.25006    227 - -
          2.68618  4.42225  2.77519  2.73123  3.46354  2.40513  3.72494  3.29354  2.67741  2.69355  4.24690  2.90347  2.73739  3.18146  2.89801  2.37887  2.77519  2.98518  4.58477  3.61503
          0.02805  3.98361  4.70596  0.61958  0.77255  0.67174  0.71502
    173   2.01490  4.53610  3.15352  2.67696  4.11162  3.25419  3.77821  3.50458  2.49862  3.13652  3.97564  3.08828  3.79404  2.96402  2.09218  2.08001  2.82638  3.13256  5.37026  4.09638    228 - -
          2.68618  4.42225  2.77519  2.73123  3.46354  2.40513  3.72494  3.29354  2.67741  2.69355  4.24690  2.90347  2.73739  3.18146  2.89801  2.37887  2.77519  2.98518  4.58477  3.61503
          0.02805  3.98361  4.70596  0.61958  0.77255  0.67174  0.71502
    174   1.63620  4.54169  3.26338  2.79780  4.09194  3.29975  3.82667  3.43002  2.47636  3.09642  3.98755  3.17677  3.84919  3.02901  1.97723  2.68240  2.89710  3.09405  5.35946  4.10953    229 - -
          2.68622  4.42229  2.77523  2.73127  3.46358  2.40517  3.72498  3.29358  2.67745  2.69359  4.24694  2.90351  2.73743  3.18150  2.89805  2.37869  2.77523  2.98482  4.58481  3.61507
          0.17718  1.87517  4.70596  0.66178  0.72553  0.38489  1.14108
    175   2.63025  4.82149  2.90463  2.51172  4.30832  3.33488  3.76667  3.75376  2.54137  3.33064  4.14380  3.00248  2.74846  2.13803  2.96588  1.78616  2.92779  3.36229  5.52891  4.19129    232 - -
          2.68618  4.42225  2.77519  2.73123  3.46354  2.40513  3.72494  3.29354  2.67741  2.69355  4.24690  2.90347  2.73739  3.18146  2.89801  2.37887  2.77519  2.98518  4.58477  3.61503
          0.02331  4.16618  4.88853  0.61958  0.77255  0.48576  0.95510
    176   1.45254  4.33353  3.47837  3.19772  4.34233  3.11049  4.29031  3.67404  3.24607  3.40765  4.28805  3.40400  1.51081  3.56109  3.56087  2.57508  2.87072  3.20750  5.69559  4.47974    233 - -
          2.68618  4.42225  2.77519  2.73123  3.46354  2.40513  3.72494  3.29354  2.67741  2.69355  4.24690  2.90347  2.73739  3.18146  2.89801  2.37887  2.77519  2.98518  4.58477  3.61503
          0.02331  4.16618  4.88853  0.61958  0.77255  0.48576  0.95510
    177   2.22979  4.59142  3.16764  2.63802  3.84426  3.45205  3.74674  3.22129  2.58942  2.88085  2.70470  3.10780  3.87808  2.28021  2.99705  2.29807  2.85533  2.93998  5.19210  3.90812    234 - -
          2.68618  4.42225  2.77519  2.73123  3.46354  2.40513  3.72494  3.29354  2.67741  2.69355  4.24690  2.90347  2.73739  3.18146  2.89801  2.37887  2.77519  2.98518  4.58477  3.61503
          0.02331  4.16618  4.88853  0.61958  0.77255  0.48576  0.95510
    178   2.38464  4.37399  3.35663  2.96294  4.27946  3.12938  4.08475  3.68821  2.98527  3.34949  4.17310  3.26242  2.20849  3.30672  3.35926  1.62701  1.99935  3.21683  5.59710  4.34308    235 - -
          2.68618  4.42225  2.77519  2.73123  3.46354  2.40513  3.72494  3.29354  2.67741  2.69355  4.24690  2.90347  2.73739  3.18146  2.89801  2.37887  2.77519  2.98518  4.58477  3.61503
          0.02331  4.16618  4.88853  0.61958  0.77255  0.48576  0.95510
    179   1.38682  4.24090  3.62096  3.24238  4.29396  3.05707  4.26480  3.65673  3.24107  3.37577  4.20767  3.39959  3.78307  3.53304  3.56393  1.70719  2.05317  3.15927  5.64947  4.43939    236 - -
          2.68618  4.42225  2.77519  2.73123  3.46354  2.40513  3.72494  3.29354  2.67741  2.69355  4.24690  2.90347  2.73739  3.18146  2.89801  2.37887  2.77519  2.98518  4.58477  3.61503
          0.02331  4.16618  4.88853  0.61958  0.77255  0.48576  0.95510
    180   1.63240  4.24593  3.61218  3.22897  4.25747  3.07153  4.24870  3.60936  3.22357  3.33619  4.17410  3.39692  3.78987  3.51924  3.54679  1.92012  1.55868  3.13138  5.61898  4.40702    237 - -
          2.68618  4.42225  2.77519  2.73123  3.46354  2.40513  3.72494  3.29354  2.67741  2.69355  4.24690  2.90347  2.73739  3.18146  2.89801  2.37887  2.77519  2.98518  4.58477  3.61503
          0.02331  4.16618  4.88853  0.61958  0.77255  0.48576  0.95510
    181   3.20558  4.56171  4.55155  4.07754  1.87754  4.20701  3.79634  2.12310  3.93112  2.32969  3.51052  4.06132  4.52724  4.02049  4.02798  3.53049  3.43181  2.72225  4.04024  1.36261    238 - -
          2.68618  4.42225  2.77519  2.73123  3.46354  2.40513  3.72494  3.29354  2.67741  2.69355  4.24690  2.90347  2.73739  3.18146  2.89801  2.37887  2.77519  2.98518  4.58477  3.61503
          0.02331  4.16618  4.88853  0.61958  0.77255  0.48576  0.95510
    182   1.93473  4.64715  2.95651  2.63033  4.33866  3.23459  3.90327  3.76547  2.75913  3.38600  4.20572  1.90662  2.32133  3.08356  3.18914  2.62465  2.90482  3.33423  5.60498  4.28634    239 - -
          2.68618  4.42225  2.77519  2.73123  3.46354  2.40513  3.72494  3.29354  2.67741  2.69355  4.24690  2.90347  2.73739  3.18146  2.89801  2.37887  2.77519  2.98518  4.58477  3.61503
          0.02331  4.16618  4.88853  0.61958  0.77255  0.48576  0.95510
    183   2.36710  2.39997  3.77976  3.32052  3.92394  3.17891  4.20632  3.22287  3.24087  2.99241  3.87854  3.47650  1.97228  3.53995  3.53022  2.58444  1.90183  2.86812  5.35142  4.14757    240 - -
          2.68618  4.42225  2.77519  2.73123  3.46354  2.40513  3.72494  3.29354  2.67741  2.69355  4.24690  2.90347  2.73739  3.18146  2.89801  2.37887  2.77519  2.98518  4.58477  3.61503
          0.02331  4.16618  4.88853  0.61958  0.77255  0.48576  0.95510
    184   3.46501  5.00327  3.95930  3.59740  2.22715  4.14597  2.01895  3.63913  3.41869  3.02774  4.17378  3.76553  4.52409  3.72250  3.64414  3.51448  3.69471  3.47139  3.87798  1.06267    241 - -
          2.68618  4.42225  2.77519  2.73123  3.46354  2.40513  3.72494  3.29354  2.67741  2.69355  4.24690  2.90347  2.73739  3.18146  2.89801  2.37887  2.77519  2.98518  4.58477  3.61503
          0.18248  4.16618  1.88857  0.61958  0.77255  0.48576  0.95510
    185   3.18640  4.72600  3.90358  3.50042  1.39288  3.97161  1.99944  3.24330  3.38113  2.69110  3.82705  3.68160  4.35764  3.63485  3.61462  3.32372  3.42856  3.09564  3.90407  2.21584    242 - -
          2.68618  4.42225  2.77519  2.73123  3.46354  2.40513  3.72494  3.29354  2.67741  2.69355  4.24690  2.90347  2.73739  3.18146  2.89801  2.37887  2.77519  2.98518  4.58477  3.61503
          0.02728  4.01098  4.73333  0.61958  0.77255  0.39626  1.11729
    186   2.99909  4.98715  2.91836  2.83894  4.40059  3.40739  4.20326  4.18638  3.13857  3.80179  4.76324  0.72698  4.07807  3.48523  3.49589  3.06041  3.39591  3.77778  5.67245  4.33458    243 - -
          2.68618  4.42225  2.77519  2.73123  3.46354  2.40513  3.72494  3.29354  2.67741  2.69355  4.24690  2.90347  2.73739  3.18146  2.89801  2.37887  2.77519  2.98518  4.58477  3.61503
          0.02331  4.16618  4.88853  0.61958  0.77255  0.48576  0.95510
    187   2.72715  4.87054  2.94009  1.86248  3.99061  3.47603  2.62956  3.48980  2.47059  2.29598  3.94703  3.01494  3.90049  2.87808  2.87761  2.76246  2.96013  3.19353  5.29649  3.93958    244 - -
          2.68618  4.42225  2.77519  2.73123  3.46354  2.40513  3.72494  3.29354  2.67741  2.69355  4.24690  2.90347  2.73739  3.18146  2.89801  2.37887  2.77519  2.98518  4.58477  3.61503
          0.02331  4.16618  4.88853  0.61958  0.77255  0.48576  0.95510
    188   1.76967  4.82663  1.97894  2.46700  4.43396  3.25848  3.84553  3.86999  2.73469  3.46687  4.27826  2.96584  3.83636  3.00957  3.22001  2.01835  2.95869  3.44049  5.67587  4.31213    245 - -
          2.68618  4.42225  2.77519  2.73123  3.46354  2.40513  3.72494  3.29354  2.67741  2.69355  4.24690  2.90347  2.73739  3.18146  2.89801  2.37887  2.77519  2.98518  4.58477  3.61503
          0.02331  4.16618  4.88853  0.61958  0.77255  0.48576  0.95510
    189   2.76884  4.98341  2.69152  1.49264  4.39862  3.36179  3.81893  3.74775  2.64503  3.39534  4.25466  2.96745  3.90268  2.98573  3.08760  2.78232  1.92300  3.39720  5.63812  4.28204    246 - -
          2.68636  4.42243  2.77537  2.73141  3.46372  2.40486  3.72429  3.29372  2.67759  2.69343  4.24708  2.90291  2.73757  3.18164  2.89819  2.37905  2.77473  2.98536  4.58495  3.61447
          0.28290  1.43182  4.88853  1.32455  0.30914  0.48576  0.95510
    190   2.65850  4.88523  2.27375  2.41433  4.11495  3.40025  3.68401  3.58902  2.51758  3.18249  4.00008  2.94145  2.88423  2.84298  2.99170  2.27466  2.90625  3.25110  5.38868  2.67085    252 - -
          2.68618  4.42225  2.77519  2.73123  3.46354  2.40513  3.72494  3.29354  2.67741  2.69355  4.24690  2.90347  2.73739  3.18146  2.89801  2.37887  2.77519  2.98518  4.58477  3.61503
          0.02331  4.16618  4.88853  0.61958  0.77255  0.48576  0.95510
    191   2.14523  4.32348  3.58433  3.01737  3.47925  3.60728  3.90634  2.70895  2.90473  2.48644  2.69698  3.39748  4.00432  3.24505  2.59885  2.87555  2.87361  2.01003  4.95377  3.72871    253 - -
          2.68618  4.42225  2.77519  2.73123  3.46354  2.40513  3.72494  3.29354  2.67741  2.69355  4.24690  2.90347  2.73739  3.18146  2.89801  2.37887  2.77519  2.98518  4.58477  3.61503
          0.02331  4.16618  4.88853  0.61958  0.77255  0.48576  0.95510
    192   3.24066  5.38076  2.65595  0.66943  4.76935  3.48965  4.11608  4.28437  3.03689  3.85831  4.83072  3.14439  4.11159  3.33273  3.46841  3.19922  3.55078  3.94182  5.88440  4.62104    254 - -
          2.68618  4.42225  2.77519  2.73123  3.46354  2.40513  3.72494  3.29354  2.67741  2.69355  4.24690  2.90347  2.73739  3.18146  2.89801  2.37887  2.77519  2.98518  4.58477  3.61503
          0.02331  4.16618  4.88853  0.61958  0.77255  0.48576  0.95510
    193   2.79071  4.66446  3.12243  1.85531  3.91732  3.57068  3.98361  2.80185  2.85661  2.82099  3.82898  3.26131  4.05335  3.21715  3.24097  2.94567  3.06458  1.57427  5.38039  4.08915    255 - -
          2.68618  4.42225  2.77519  2.73123  3.46354  2.40513  3.72494  3.29354  2.67741  2.69355  4.24690  2.90347  2.73739  3.18146  2.89801  2.37887  2.77519  2.98518  4.58477  3.61503
          0.02331  4.16618  4.88853  0.61958  0.77255  0.48576  0.95510
    194   3.07691  4.46543  4.63581  4.14092  1.85849  4.21593  4.45595  2.18852  4.01629  2.00521  3.28907  4.27447  4.57121  4.19115  4.15832  3.58129  3.33969  1.29495  4.84790  3.42893    256 - -
          2.68618  4.42225  2.77519  2.73123  3.46354  2.40513  3.72494  3.29354  2.67741  2.69355  4.24690  2.90347  2.73739  3.18146  2.89801  2.37887  2.77519  2.98518  4.58477  3.61503
          0.02331  4.16618  4.88853  0.61958  0.77255  0.48576  0.95510
    195   1.16456  4.25928  3.56816  3.34192  4.48343  1.59677  4.41992  3.86083  3.44546  3.59076  4.42909  3.45309  3.80179  3.71164  3.73521  2.51180  2.83419  3.29492  5.82049  4.63567    257 - -
          2.68618  4.42225  2.77519  2.73123  3.46354  2.40513  3.72494  3.29354  2.67741  2.69355  4.24690  2.90347  2.73739  3.18146  2.89801  2.37887  2.77519  2.98518  4.58477  3.61503
          0.02331  4.16618  4.88853  0.61958  0.77255  0.48576  0.95510
    196   2.49498  4.27161  3.78554  3.39587  3.84446  3.32584  4.29185  2.80649  3.33634  2.83900  3.82695  3.57809  3.97358  3.65031  3.61100  1.70336  2.90306  1.41711  5.35920  4.11748    258 - -
          2.68618  4.42225  2.77519  2.73123  3.46354  2.40513  3.72494  3.29354  2.67741  2.69355  4.24690  2.90347  2.73739  3.18146  2.89801  2.37887  2.77519  2.98518  4.58477  3.61503
          0.02331  4.16618  4.88853  0.61958  0.77255  0.48576  0.95510
    197   2.83722  4.56067  3.57435  3.05972  2.88323  3.72888  1.90077  3.06922  2.93963  2.70159  3.67040  3.42234  4.11663  3.28676  3.25994  3.00720  3.07241  2.28038  4.45642  2.29861    259 - -
          2.68618  4.42225  2.77519  2.73123  3.46354  2.40513  3.72494  3.29354  2.67741  2.69355  4.24690  2.90347  2.73739  3.18146  2.89801  2.37887  2.77519  2.98518  4.58477  3.61503
          0.14407  4.16618  2.13146  0.61958  0.77255  0.48576  0.95510
    198   2.83215  4.72153  3.51186  2.89792  3.83756  3.62876  3.77446  3.18005  2.31198  2.72276  2.60707  3.29922  4.02691  2.98426  1.53010  2.95350  3.05951  2.98879  5.19204  3.94831    260 - -
          2.68618  4.42225  2.77519  2.73123  3.46354  2.40513  3.72494  3.29354  2.67741  2.69355  4.24690  2.90347  2.73739  3.18146  2.89801  2.37887  2.77519  2.98518  4.58477  3.61503
          0.02627  4.04837  4.77072  0.61958  0.77255  0.61338  0.77983
    199   2.89985  5.17985  3.10782  2.08883  4.58275  3.55416  3.60705  3.96963  1.65601  3.42755  4.25121  3.04355  3.94482  2.73103  1.77753  2.87373  3.09327  3.61164  5.50833  4.25295    261 - -
          2.68618  4.42225  2.77519  2.73123  3.46354  2.40513  3.72494  3.29354  2.67741  2.69355  4.24690  2.90347  2.73739  3.18146  2.89801  2.37887  2.77519  2.98518  4.58477  3.61503
          0.02627  4.04837  4.77072  0.61958  0.77255  0.61338  0.77983
    200   2.89819  4.65276  3.60771  3.53116  4.66376  0.50282  4.63756  4.30923  3.73616  3.94028  4.91981  3.77249  4.04934  4.04666  3.94987  3.07567  3.39312  3.80359  5.70924  4.77271    262 - -
          2.68618  4.42225  2.77519  2.73123  3.46354  2.40513  3.72494  3.29354  2.67741  2.69355  4.24690  2.90347  2.73739  3.18146  2.89801  2.37887  2.77519  2.98518  4.58477  3.61503
          0.02627  4.04837  4.77072  0.61958  0.77255  0.41351  1.08272
    201   2.61168  4.72099  2.80645  2.62024  4.45037  3.20945  3.98450  3.98792  2.87383  3.59243  4.42694  1.40404  3.86259  3.18521  3.29259  1.84023  3.00554  3.50947  5.72661  4.36507    263 - -
          2.68618  4.42225  2.77519  2.73123  3.46354  2.40513  3.72494  3.29354  2.67741  2.69355  4.24690  2.90347  2.73739  3.18146  2.89801  2.37887  2.77519  2.98518  4.58477  3.61503
          0.02331  4.16618  4.88853  0.61958  0.77255  0.48576  0.95510
    202   2.40920  4.39056  3.30552  3.03456  4.40217  3.10253  4.19939  3.86807  3.12347  3.52327  4.35800  3.30512  1.83885  3.44192  3.47087  1.31731  2.87034  3.34244  5.71647  4.45864    264 - -
          2.68618  4.42225  2.77519  2.73123  3.46354  2.40513  3.72494  3.29354  2.67741  2.69355  4.24690  2.90347  2.73739  3.18146  2.89801  2.37887  2.77519  2.98518  4.58477  3.61503
          0.02331  4.16618  4.88853  0.61958  0.77255  0.48576  0.95510
    203   2.61756  4.58356  3.30436  2.76352  3.94051  3.43822  3.80564  3.28177  2.54884  2.96917  3.84009  3.18903  3.90675  3.01433  1.98772  2.07405  2.89922  2.27413  5.26243  3.99452    265 - -
          2.68618  4.42225  2.77519  2.73123  3.46354  2.40513  3.72494  3.29354  2.67741  2.69355  4.24690  2.90347  2.73739  3.18146  2.89801  2.37887  2.77519  2.98518  4.58477  3.61503
          0.02331  4.16618  4.88853  0.61958  0.77255  0.48576  0.95510
    204   2.61168  4.72099  2.80645  2.62024  4.45037  3.20945  3.98450  3.98792  2.87383  3.59243  4.42694  1.40404  3.86259  3.18521  3.29259  1.84023  3.00554  3.50947  5.72661  4.36507    266 - -
          2.68618  4.42225  2.77519  2.73123  3.46354  2.40513  3.72494  3.29354  2.67741  2.69355  4.24690  2.90347  2.73739  3.18146  2.89801  2.37887  2.77519  2.98518  4.58477  3.61503
          0.02331  4.16618  4.88853  0.61958  0.77255  0.48576  0.95510
    205   3.07286  4.80859  3.80590  3.74752  4.86444  0.39215  4.83965  4.54561  3.96816  4.15898  5.14434  3.97152  4.20821  4.26963  4.16228  3.25477  3.57676  4.01699  5.87170  4.97975    267 - -
          2.68624  4.42231  2.77525  2.73129  3.46360  2.40485  3.72500  3.29360  2.67703  2.69361  4.24696  2.90352  2.73745  3.18152  2.89807  2.37893  2.77525  2.98524  4.58483  3.61509
          0.40597  1.70165  1.88857  0.66863  0.71828  0.48576  0.95510
    206   2.60472  4.83184  1.90811  2.36432  4.35273  3.22531  3.75542  3.78262  2.63982  3.38265  4.20062  2.87881  3.78604  2.91822  3.12782  2.09455  2.26088  3.37658  5.59519  4.22325    270 - -
          2.68618  4.42225  2.77519  2.73123  3.46354  2.40513  3.72494  3.29354  2.67741  2.69355  4.24690  2.90347  2.73739  3.18146  2.89801  2.37887  2.77519  2.98518  4.58477  3.61503
          0.02728  4.01098  4.73333  0.61958  0.77255  0.39626  1.11729
    207   2.92615  5.14161  3.26171  2.67592  4.57302  2.61438  3.66793  3.95567  1.64467  3.43213  4.26213  3.13329  3.99710  2.79739  1.60887  2.92129  3.12893  3.60356  5.52181  4.28313    271 - -
          2.68618  4.42225  2.77519  2.73123  3.46354  2.40513  3.72494  3.29354  2.67741  2.69355  4.24690  2.90347  2.73739  3.18146  2.89801  2.37887  2.77519  2.98518  4.58477  3.61503
          0.02331  4.16618  4.88853  0.61958  0.77255  0.48576  0.95510
    208   2.69136  4.27958  3.96385  3.45216  3.54207  2.16226  4.24698  1.85823  3.36929  2.44350  3.48050  3.72378  4.17174  3.65950  3.64057  3.04402  2.98507  1.68449  5.12372  3.90528    272 - -
          2.68618  4.42225  2.77519  2.73123  3.46354  2.40513  3.72494  3.29354  2.67741  2.69355  4.24690  2.90347  2.73739  3.18146  2.89801  2.37887  2.77519  2.98518  4.58477  3.61503
          0.02331  4.16618  4.88853  0.61958  0.77255  0.48576  0.95510
    209   3.09913  4.49341  4.62505  4.13789  1.57621  4.20960  4.38247  2.26653  4.01038  1.98618  3.28159  4.25711  4.56653  4.17325  4.14633  3.57620  3.36226  1.50148  4.74466  3.28708    273 - -
          2.68618  4.42225  2.77519  2.73123  3.46354  2.40513  3.72494  3.29354  2.67741  2.69355  4.24690  2.90347  2.73739  3.18146  2.89801  2.37887  2.77519  2.98518  4.58477  3.61503
          0.02331  4.16618  4.88853  0.61958  0.77255  0.48576  0.95510
    210   2.84382  4.71422  3.45868  2.90452  3.83425  3.65792  3.83951  3.12091  1.73222  2.71439  1.89716  3.32311  4.06044  3.05979  2.72192  2.97814  3.07390  2.93160  5.22234  3.98097    274 - -
          2.68618  4.42225  2.77519  2.73123  3.46354  2.40513  3.72494  3.29354  2.67741  2.69355  4.24690  2.90347  2.73739  3.18146  2.89801  2.37887  2.77519  2.98518  4.58477  3.61503
          0.02331  4.16618  4.88853  0.61958  0.77255  0.48576  0.95510
    211   3.24066  5.38076  2.65595  0.66943  4.76935  3.48965  4.11608  4.28437  3.03689  3.85831  4.83072  3.14439  4.11159  3.33273  3.46841  3.19922  3.55078  3.94182  5.88440  4.62104    275 - -
          2.68618  4.42225  2.77519  2.73123  3.46354  2.40513  3.72494  3.29354  2.67741  2.69355  4.24690  2.90347  2.73739  3.18146  2.89801  2.37887  2.77519  2.98518  4.58477  3.61503
          0.02331  4.16618  4.88853  0.61958  0.77255  0.48576  0.95510
    212   3.69933  5.06795  4.28604  4.07941  2.36902  4.18343  3.79747  3.67133  3.92947  3.04672  4.31693  4.10469  4.65443  4.16238  4.04856  3.80265  3.98971  3.55688  4.02087  0.58919    276 - -
          2.68618  4.42225  2.77519  2.73123  3.46354  2.40513  3.72494  3.29354  2.67741  2.69355  4.24690  2.90347  2.73739  3.18146  2.89801  2.37887  2.77519  2.98518  4.58477  3.61503
          0.02331  4.16618  4.88853  0.61958  0.77255  0.48576  0.95510
    213   3.05954  5.66229  1.60985  1.16315  4.94960  3.30720  3.86336  4.48204  2.89506  3.96895  4.82477  2.76679  3.93677  3.03021  3.50301  2.93243  3.35053  4.04392  6.11171  4.59471    277 - -
          2.68618  4.42225  2.77519  2.73123  3.46354  2.40513  3.72494  3.29354  2.67741  2.69355  4.24690  2.90347  2.73739  3.18146  2.89801  2.37887  2.77519  2.98518  4.58477  3.61503
          0.02331  4.16618  4.88853  0.61958  0.77255  0.48576  0.95510
    214   3.65823  4.97641  4.64443  4.42366  0.63080  4.25986  4.04401  3.15667  4.32609  2.46258  3.84836  4.36401  4.71849  4.41478  4.37256  3.90643  3.96289  3.16748  4.22270  2.55978    278 - -
          2.68618  4.42225  2.77519  2.73123  3.46354  2.40513  3.72494  3.29354  2.67741  2.69355  4.24690  2.90347  2.73739  3.18146  2.89801  2.37887  2.77519  2.98518  4.58477  3.61503
          0.02331  4.16618  4.88853  0.61958  0.77255  0.48576  0.95510
    215   3.65823  4.97641  4.64443  4.42366  0.63080  4.25986  4.04401  3.15667  4.32609  2.46258  3.84836  4.36401  4.71849  4.41478  4.37256  3.90643  3.96289  3.16748  4.22270  2.55978    279 - -
          2.68618  4.42225  2.77519  2.73123  3.46354  2.40513  3.72494  3.29354  2.67741  2.69355  4.24690  2.90347  2.73739  3.18146  2.89801  2.37887  2.77519  2.98518  4.58477  3.61503
          0.02331  4.16618  4.88853  0.61958  0.77255  0.48576  0.95510
    216   2.82387  4.85607  3.03582  2.72886  3.96515  3.44652  2.17025  3.76037  2.69847  3.33392  4.22748  3.18757  1.49269  3.14029  3.04928  2.88744  3.13023  3.42131  5.31307  3.91235    280 - -
          2.68618  4.42225  2.77519  2.73123  3.46354  2.40513  3.72494  3.29354  2.67741  2.69355  4.24690  2.90347  2.73739  3.18146  2.89801  2.37887  2.77519  2.98518  4.58477  3.61503
          0.02331  4.16618  4.88853  0.61958  0.77255  0.48576  0.95510
    217   2.89917  5.11894  2.55778  1.67659  4.66157  1.35957  3.95360  4.13705  2.87351  3.71153  4.57288  2.98041  3.95212  3.14105  3.34272  2.89119  3.23000  3.72302  5.84678  4.49789    281 - -
          2.68618  4.42225  2.77519  2.73123  3.46354  2.40513  3.72494  3.29354  2.67741  2.69355  4.24690  2.90347  2.73739  3.18146  2.89801  2.37887  2.77519  2.98518  4.58477  3.61503
          0.02331  4.16618  4.88853  0.61958  0.77255  0.48576  0.95510
    218   3.26834  5.22016  3.46233  3.04154  4.67500  3.71360  3.95999  4.12588  0.69579  3.63152  4.58688  3.44909  4.20119  3.14177  2.53596  3.29688  3.50438  3.82071  5.61546  4.47604    282 - -
          2.68618  4.42225  2.77519  2.73123  3.46354  2.40513  3.72494  3.29354  2.67741  2.69355  4.24690  2.90347  2.73739  3.18146  2.89801  2.37887  2.77519  2.98518  4.58477  3.61503
          0.02331  4.16618  4.88853  0.61958  0.77255  0.48576  0.95510
    219   2.75236  4.94690  2.02921  2.41936  4.01156  2.41798  3.74787  3.65478  2.66182  3.25309  4.10044  2.95018  3.89280  2.94755  3.14339  2.76608  3.01445  3.32572  5.35984  2.24371    283 - -
          2.68618  4.42225  2.77519  2.73123  3.46354  2.40513  3.72494  3.29354  2.67741  2.69355  4.24690  2.90347  2.73739  3.18146  2.89801  2.37887  2.77519  2.98518  4.58477  3.61503
          0.02331  4.16618  4.88853  0.61958  0.77255  0.48576  0.95510
    220   2.94952  5.47554  1.86444  1.71171  4.80336  1.75624  3.81748  4.31065  2.79361  3.81226  4.64061  2.78402  3.90504  2.97488  3.37045  2.85546  3.23357  3.88117  5.97498  4.49329    284 - -
          2.68618  4.42225  2.77519  2.73123  3.46354  2.40513  3.72494  3.29354  2.67741  2.69355  4.24690  2.90347  2.73739  3.18146  2.89801  2.37887  2.77519  2.98518  4.58477  3.61503
          0.02331  4.16618  4.88853  0.61958  0.77255  0.48576  0.95510
    221   2.19247  5.12178  2.30507  2.01804  4.43857  3.38399  3.64308  3.89996  2.41378  3.41764  4.19436  2.86702  3.82650  2.76382  2.23816  2.66407  2.93632  3.50059  5.58127  4.18585    285 - -
          2.68618  4.42225  2.77519  2.73123  3.46354  2.40513  3.72494  3.29354  2.67741  2.69355  4.24690  2.90347  2.73739  3.18146  2.89801  2.37887  2.77519  2.98518  4.58477  3.61503
          0.02331  4.16618  4.88853  0.61958  0.77255  0.48576  0.95510
    222   2.63041  4.84426  2.31164  2.43910  3.04121  3.42196  3.65791  3.52505  2.46209  3.12185  3.93746  2.96003  3.83547  2.81183  2.46746  2.20847  2.86930  3.19442  5.34009  3.98719    286 - -
          2.68618  4.42225  2.77519  2.73123  3.46354  2.40513  3.72494  3.29354  2.67741  2.69355  4.24690  2.90347  2.73739  3.18146  2.89801  2.37887  2.77519  2.98518  4.58477  3.61503
          0.02331  4.16618  4.88853  0.61958  0.77255  0.48576  0.95510
    223   2.60351  4.45332  3.35524  2.84735  3.67581  3.47366  2.81066  3.02394  2.75998  2.75716  3.66180  3.25772  3.93423  3.13088  3.11690  2.77187  1.80074  2.28235  5.09661  3.81694    287 - -
          2.68618  4.42225  2.77519  2.73123  3.46354  2.40513  3.72494  3.29354  2.67741  2.69355  4.24690  2.90347  2.73739  3.18146  2.89801  2.37887  2.77519  2.98518  4.58477  3.61503
          0.02331  4.16618  4.88853  0.61958  0.77255  0.48576  0.95510
    224   2.35374  4.32017  3.37815  3.17424  4.53327  2.09648  4.33994  4.01708  3.32967  3.67818  4.49431  3.36657  3.79864  3.60528  3.65283  1.00730  2.85337  3.40539  5.84400  4.61725    288 - -
          2.68618  4.42225  2.77519  2.73123  3.46354  2.40513  3.72494  3.29354  2.67741  2.69355  4.24690  2.90347  2.73739  3.18146  2.89801  2.37887  2.77519  2.98518  4.58477  3.61503
          0.02331  4.16618  4.88853  0.61958  0.77255  0.48576  0.95510
    225   2.71583  4.30048  3.81263  3.26204  2.35055  3.74095  4.00923  2.53090  2.49206  2.33965  3.35923  3.58792  4.12299  3.44892  3.39815  3.02929  2.95637  1.69331  4.85161  3.57223    289 - -
          2.68641  4.42248  2.77543  2.73107  3.46377  2.40336  3.72518  3.29377  2.67764  2.69378  4.24713  2.90370  2.73763  3.18169  2.89824  2.37910  2.77543  2.98490  4.58500  3.61526
          0.49456  1.83718  1.46579  1.84312  0.17236  0.48576  0.95510
    226   1.92095  4.67328  3.01483  2.61724  4.16631  3.31543  3.73908  3.46853  1.72048  3.14336  4.02635  3.05562  3.83769  2.91985  2.68639  2.70270  2.92633  3.14048  5.38987  4.11897    299 - -
          2.68618  4.42225  2.77519  2.73123  3.46354  2.40513  3.72494  3.29354  2.67741  2.69355  4.24690  2.90347  2.73739  3.18146  2.89801  2.37887  2.77519  2.98518  4.58477  3.61503
          0.03012  3.91340  4.63574  0.61958  0.77255  0.72760  0.65984
    227   2.47667  4.55634  2.73460  2.53084  4.23888  3.09451  3.85740  3.75945  2.73853  3.38546  4.22963  1.87791  3.74077  3.06686  3.14139  1.80362  2.86677  3.30920  5.53531  4.18444    300 - -
          2.68618  4.42225  2.77519  2.73123  3.46354  2.40513  3.72494  3.29354  2.67741  2.69355  4.24690  2.90347  2.73739  3.18146  2.89801  2.37887  2.77519  2.98518  4.58477  3.61503
          0.03012  3.91340  4.63574  0.61958  0.77255  0.72760  0.65984
    228   3.20102  4.65107  4.25522  3.89510  3.15113  4.03418  4.53798  2.35724  3.66245  0.82642  3.16101  4.16661  4.46240  4.02099  3.83188  3.60958  3.49335  2.40523  5.04543  3.77825    301 - -
          2.68618  4.42225  2.77519  2.73123  3.46354  2.40513  3.72494  3.29354  2.67741  2.69355  4.24690  2.90347  2.73739  3.18146  2.89801  2.37887  2.77519  2.98518  4.58477  3.61503
          0.03012  3.91340  4.63574  0.61958  0.77255  0.72760  0.65984
    229   1.92095  4.67328  3.01483  2.61724  4.16631  3.31543  3.73908  3.46853  1.72048  3.14336  4.02635  3.05562  3.83769  2.91985  2.68639  2.70270  2.92633  3.14048  5.38987  4.11897    302 - -
          2.68618  4.42225  2.77519  2.73123  3.46354  2.40513  3.72494  3.29354  2.67741  2.69355  4.24690  2.90347  2.73739  3.18146  2.89801  2.37887  2.77519  2.98518  4.58477  3.61503
          0.03012  3.91340  4.63574  0.61958  0.77255  0.72760  0.65984
    230   3.07984  4.45635  4.52419  4.01775  1.88951  4.22140  4.33164  1.62317  3.89082  1.72054  3.06867  4.19771  4.51894  4.05498  4.04300  3.57327  3.32251  2.12778  4.68863  3.26409    303 - -
          2.68618  4.42225  2.77519  2.73123  3.46354  2.40513  3.72494  3.29354  2.67741  2.69355  4.24690  2.90347  2.73739  3.18146  2.89801  2.37887  2.77519  2.98518  4.58477  3.61503
          0.03012  3.91340  4.63574  0.61958  0.77255  0.72760  0.65984
    231   2.80561  4.55636  3.41716  3.26195  4.25395  3.24155  4.33620  3.80968  3.32271  3.43217  4.48364  3.56462  0.75495  3.71024  3.56377  2.97433  3.25035  3.45042  5.42948  4.37511    304 - -
          2.68618  4.42225  2.77519  2.73123  3.46354  2.40513  3.72494  3.29354  2.67741  2.69355  4.24690  2.90347  2.73739  3.18146  2.89801  2.37887  2.77519  2.98518  4.58477  3.61503
          0.03012  3.91340  4.63574  0.61958  0.77255  0.72760  0.65984
    232   2.43455  4.27976  3.46421  3.21793  4.00480  3.11773  4.23216  3.13691  3.16172  2.99895  4.04673  3.42086  3.82465  3.55446  3.41853  2.63626  1.10440  2.82752  5.43900  4.22139    305 - -
          2.68618  4.42225  2.77519  2.73123  3.46354  2.40513  3.72494  3.29354  2.67741  2.69355  4.24690  2.90347  2.73739  3.18146  2.89801  2.37887  2.77519  2.98518  4.58477  3.61503
          0.03012  3.91340  4.63574  0.61958  0.77255  0.72760  0.65984
    233   1.92620  4.27677  3.93162  3.48417  3.54773  3.64954  4.34021  1.58044  3.38340  2.28253  3.44783  3.74102  4.16391  3.71090  3.65086  3.03636  3.00109  1.98194  5.23964  4.01236    306 - -
          2.68618  4.42225  2.77519  2.73123  3.46354  2.40513  3.72494  3.29354  2.67741  2.69355  4.24690  2.90347  2.73739  3.18146  2.89801  2.37887  2.77519  2.98518  4.58477  3.61503
          0.03012  3.91340  4.63574  0.61958  0.77255  0.72760  0.65984
    234   2.74472  4.95190  2.45247  1.64534  4.43852  1.89858  3.78770  3.89180  2.68310  3.48396  4.34644  2.84690  3.81109  2.97386  3.13966  2.74263  3.06290  3.50229  5.64247  4.29628    307 - -
          2.68618  4.42225  2.77519  2.73123  3.46354  2.40513  3.72494  3.29354  2.67741  2.69355  4.24690  2.90347  2.73739  3.18146  2.89801  2.37887  2.77519  2.98518  4.58477  3.61503
          0.03012  3.91340  4.63574  0.61958  0.77255  0.72760  0.65984
    235   1.91549  4.79420  2.60453  1.71147  4.24517  3.23838  3.76462  3.55115  2.61721  3.24730  4.13024  2.89722  3.80560  2.94862  3.04920  2.68699  2.96158  3.21392  5.52274  4.18167    308 - -
          2.68618  4.42225  2.77519  2.73123  3.46354  2.40513  3.72494  3.29354  2.67741  2.69355  4.24690  2.90347  2.73739  3.18146  2.89801  2.37887  2.77519  2.98518  4.58477  3.61503
          0.03012  3.91340  4.63574  0.61958  0.77255  0.72760  0.65984
    236   0.95637  4.21232  3.50398  3.29698  4.09297  3.03581  4.31421  3.22459  3.31428  3.10433  4.13154  3.43630  3.77888  3.65167  3.56210  2.56220  2.84238  2.87192  5.51604  4.32079    309 - -
          2.68618  4.42225  2.77519  2.73123  3.46354  2.40513  3.72494  3.29354  2.67741  2.69355  4.24690  2.90347  2.73739  3.18146  2.89801  2.37887  2.77519  2.98518  4.58477  3.61503
          0.03012  3.91340  4.63574  0.61958  0.77255  0.72760  0.65984
    237   2.23999  4.17746  3.31698  3.00779  4.12924  2.96821  4.08578  3.46673  3.01777  3.21407  4.07997  3.22659  3.68219  3.35191  3.33477  1.59455  1.80164  3.01279  5.49357  4.25345    310 - -
          2.68618  4.42225  2.77519  2.73123  3.46354  2.40513  3.72494  3.29354  2.67741  2.69355  4.24690  2.90347  2.73739  3.18146  2.89801  2.37887  2.77519  2.98518  4.58477  3.61503
          0.03012  3.91340  4.63574  0.61958  0.77255  0.72760  0.65984
    238   2.23999  4.17746  3.31698  3.00779  4.12924  2.96821  4.08578  3.46673  3.01777  3.21407  4.07997  3.22659  3.68219  3.35191  3.33477  1.59455  1.80164  3.01279  5.49357  4.25345    311 - -
          2.68618  4.42225  2.77519  2.73123  3.46354  2.40513  3.72494  3.29354  2.67741  2.69355  4.24690  2.90347  2.73739  3.18146  2.89801  2.37887  2.77519  2.98518  4.58477  3.61503
          0.03012  3.91340  4.63574  0.61958  0.77255  0.72760  0.65984
    239   2.23999  4.17746  3.31698  3.00779  4.12924  2.96821  4.08578  3.46673  3.01777  3.21407  4.07997  3.22659  3.68219  3.35191  3.33477  1.59455  1.80164  3.01279  5.49357  4.25345    312 - -
          2.68618  4.42225  2.77519  2.73123  3.46354  2.40513  3.72494  3.29354  2.67741  2.69355  4.24690  2.90347  2.73739  3.18146  2.89801  2.37887  2.77519  2.98518  4.58477  3.61503
          0.03012  3.91340  4.63574  0.61958  0.77255  0.72760  0.65984
    240   2.33499  4.25603  3.24182  3.05930  4.11696  2.98514  4.16812  3.64502  3.13582  3.36203  4.28458  3.27767  3.72728  3.48191  3.42073  1.03101  2.81815  3.17118  5.48615  4.20066    313 - -
          2.68618  4.42225  2.77519  2.73123  3.46354  2.40513  3.72494  3.29354  2.67741  2.69355  4.24690  2.90347  2.73739  3.18146  2.89801  2.37887  2.77519  2.98518  4.58477  3.61503
          0.03012  3.91340  4.63574  0.61958  0.77255  0.72760  0.65984
    241   2.33499  4.25603  3.24182  3.05930  4.11696  2.98514  4.16812  3.64502  3.13582  3.36203  4.28458  3.27767  3.72728  3.48191  3.42073  1.03101  2.81815  3.17118  5.48615  4.20066    314 - -
          2.68618  4.42225  2.77519  2.73123  3.46354  2.40513  3.72494  3.29354  2.67741  2.69355  4.24690  2.90347  2.73739  3.18146  2.89801  2.37887  2.77519  2.98518  4.58477  3.61503
          0.03012  3.91340  4.63574  0.61958  0.77255  0.72760  0.65984
    242   2.81511  4.61476  3.53796  2.96316  3.58741  3.62627  3.80389  2.94450  2.41099  1.77295  3.59000  3.34650  4.03136  3.05855  1.93242  2.97712  3.05012  2.79840  5.05402  3.78004    315 - -
          2.68618  4.42225  2.77519  2.73123  3.46354  2.40513  3.72494  3.29354  2.67741  2.69355  4.24690  2.90347  2.73739  3.18146  2.89801  2.37887  2.77519  2.98518  4.58477  3.61503
          0.03012  3.91340  4.63574  0.61958  0.77255  0.35970  1.19694
    243   2.51335  4.51294  3.17273  2.76109  4.06463  3.27814  3.91491  3.43820  2.79240  3.13590  3.98711  2.26571  3.84842  3.13017  3.19209  1.65620  2.86318  2.36382  5.40659  4.11404    316 - -
          2.68618  4.42225  2.77519  2.73123  3.46354  2.40513  3.72494  3.29354  2.67741  2.69355  4.24690  2.90347  2.73739  3.18146  2.89801  2.37887  2.77519  2.98518  4.58477  3.61503
          0.02331  4.16618  4.88853  0.61958  0.77255  0.48576  0.95510
    244   1.81410  4.33081  4.07853  3.53768  2.46254  3.84615  4.18308  2.45626  3.43997  1.65034  3.24011  3.80323  4.23652  3.68612  3.67599  3.15907  3.05560  2.35281  4.86714  3.59203    317 - -
          2.68618  4.42225  2.77519  2.73123  3.46354  2.40513  3.72494  3.29354  2.67741  2.69355  4.24690  2.90347  2.73739  3.18146  2.89801  2.37887  2.77519  2.98518  4.58477  3.61503
          0.02331  4.16618  4.88853  0.61958  0.77255  0.48576  0.95510
    245   2.38492  4.36123  3.37908  2.98370  4.24445  3.13432  4.09131  3.64532  2.99947  3.31560  4.14513  3.27590  2.51934  3.32100  3.36727  1.86879  1.57873  3.18710  5.57282  4.32357    318 - -
          2.68618  4.42225  2.77519  2.73123  3.46354  2.40513  3.72494  3.29354  2.67741  2.69355  4.24690  2.90347  2.73739  3.18146  2.89801  2.37887  2.77519  2.98518  4.58477  3.61503
          0.18248  4.16618  1.88857  0.61958  0.77255  0.48576  0.95510
    246   2.63368  4.26777  4.01397  3.58773  3.69815  3.57672  4.43413  2.20405  3.47790  2.46614  3.59473  3.78212  4.15163  3.80779  3.73187  2.98647  2.20085  1.25951  5.36281  4.13974    319 - -
          2.68618  4.42225  2.77519  2.73123  3.46354  2.40513  3.72494  3.29354  2.67741  2.69355  4.24690  2.90347  2.73739  3.18146  2.89801  2.37887  2.77519  2.98518  4.58477  3.61503
          0.02728  4.01098  4.73333  0.61958  0.77255  0.64795  0.74048
    247   1.69085  4.17706  3.41979  3.15113  4.28800  2.95306  4.22959  3.64971  3.20660  3.39003  4.23969  3.30797  3.70394  3.50567  3.51234  1.25930  2.72545  3.13045  5.64652  4.42132    320 - -
          2.68618  4.42225  2.77519  2.73123  3.46354  2.40513  3.72494  3.29354  2.67741  2.69355  4.24690  2.90347  2.73739  3.18146  2.89801  2.37887  2.77519  2.98518  4.58477  3.61503
          0.02728  4.01098  4.73333  0.61958  0.77255  0.64795  0.74048
    248   1.55197  4.17072  3.49383  3.12315  4.17185  2.99224  4.15554  3.51026  3.12427  3.24672  4.08891  3.30282  3.70851  3.42439  3.44837  1.83502  1.98670  3.03971  5.53380  4.31881    321 - -
          2.68618  4.42225  2.77519  2.73123  3.46354  2.40513  3.72494  3.29354  2.67741  2.69355  4.24690  2.90347  2.73739  3.18146  2.89801  2.37887  2.77519  2.98518  4.58477  3.61503
          0.02728  4.01098  4.73333  0.61958  0.77255  0.64795  0.74048
    249   2.68298  4.36150  3.56869  3.05842  3.00453  3.61240  3.77560  2.83140  2.95564  2.06275  3.47959  3.40176  4.02332  3.28253  3.26016  2.30598  2.93365  2.62952  4.56074  2.18213    322 - -
          2.68618  4.42225  2.77519  2.73123  3.46354  2.40513  3.72494  3.29354  2.67741  2.69355  4.24690  2.90347  2.73739  3.18146  2.89801  2.37887  2.77519  2.98518  4.58477  3.61503
          0.02728  4.01098  4.73333  0.61958  0.77255  0.64795  0.74048
    250   2.44046  4.23655  3.60776  3.25969  3.83975  1.94086  4.21219  2.83580  3.23527  2.83370  3.82177  3.47079  3.89023  3.55449  3.51896  2.67495  2.85334  1.53009  5.32921  4.09687    323 - -
          2.68618  4.42225  2.77519  2.73123  3.46354  2.40513  3.72494  3.29354  2.67741  2.69355  4.24690  2.90347  2.73739  3.18146  2.89801  2.37887  2.77519  2.98518  4.58477  3.61503
          0.02728  4.01098  4.73333  0.61958  0.77255  0.64795  0.74048
    251   2.84561  4.60545  3.54760  3.46554  4.60177  0.54413  4.57567  4.23671  3.66554  3.87296  4.85112  3.71215  4.00094  3.97889  3.88475  3.02179  3.33765  3.73831  5.65861  4.70895    324 - -
          2.68618  4.42225  2.77519  2.73123  3.46354  2.40513  3.72494  3.29354  2.67741  2.69355  4.24690  2.90347  2.73739  3.18146  2.89801  2.37887  2.77519  2.98518  4.58477  3.61503
          0.02728  4.01098  4.73333  0.61958  0.77255  0.64795  0.74048
    252   3.14341  5.28685  0.73801  2.43108  4.68366  3.32010  4.06008  4.30442  3.17150  3.88884  4.87182  2.99370  3.98287  3.30076  3.70510  3.09142  3.48558  3.92947  5.82487  4.53607    325 - -
          2.68618  4.42225  2.77519  2.73123  3.46354  2.40513  3.72494  3.29354  2.67741  2.69355  4.24690  2.90347  2.73739  3.18146  2.89801  2.37887  2.77519  2.98518  4.58477  3.61503
          0.02728  4.01098  4.73333  0.61958  0.77255  0.64795  0.74048
    253   2.41493  1.86789  3.47387  3.10283  3.85337  3.17489  4.07567  3.22577  3.03527  3.01150  3.91842  1.96633  3.82526  3.39557  3.33369  2.60759  2.82464  2.88404  5.27033  3.99888    326 - -
          2.68618  4.42225  2.77519  2.73123  3.46354  2.40513  3.72494  3.29354  2.67741  2.69355  4.24690  2.90347  2.73739  3.18146  2.89801  2.37887  2.77519  2.98518  4.58477  3.61503
          0.02728  4.01098  4.73333  0.61958  0.77255  0.64795  0.74048
    254   1.50043  4.16881  3.44312  3.16292  4.27544  2.95281  4.22981  3.63286  3.21115  3.37431  4.22238  3.31364  3.70229  3.50735  3.51666  1.40927  2.71920  3.11727  5.63576  4.41463    327 - -
          2.68618  4.42225  2.77519  2.73123  3.46354  2.40513  3.72494  3.29354  2.67741  2.69355  4.24690  2.90347  2.73739  3.18146  2.89801  2.37887  2.77519  2.98518  4.58477  3.61503
          0.02728  4.01098  4.73333  0.61958  0.77255  0.64795  0.74048
    255   2.37974  4.31819  3.29839  2.97538  4.14094  3.10053  4.07892  3.45534  2.97634  3.18540  4.08294  3.25894  1.79727  3.33221  3.30645  2.54272  1.79033  3.05400  5.49859  4.25907    328 - -
          2.68618  4.42225  2.77519  2.73123  3.46354  2.40513  3.72494  3.29354  2.67741  2.69355  4.24690  2.90347  2.73739  3.18146  2.89801  2.37887  2.77519  2.98518  4.58477  3.61503
          0.02728  4.01098  4.73333  0.61958  0.77255  0.64795  0.74048
    256   2.52108  4.56920  2.89486  2.63017  4.21203  3.18279  3.89279  3.60383  2.74007  3.29312  4.15631  1.77263  3.80187  3.09998  3.12667  2.61753  1.91683  3.20879  5.51717  4.19835    329 - -
          2.68618  4.42225  2.77519  2.73123  3.46354  2.40513  3.72494  3.29354  2.67741  2.69355  4.24690  2.90347  2.73739  3.18146  2.89801  2.37887  2.77519  2.98518  4.58477  3.61503
          0.17196  4.01098  1.96703  0.61958  0.77255  0.64795  0.74048
    257   2.63695  4.83576  1.71696  2.30090  4.30393  3.17764  3.75749  3.65545  2.68803  3.33934  4.21290  2.82459  3.76989  2.94027  3.17742  2.65497  2.16337  3.29186  5.58493  4.20504    330 - -
          2.68618  4.42225  2.77519  2.73123  3.46354  2.40513  3.72494  3.29354  2.67741  2.69355  4.24690  2.90347  2.73739  3.18146  2.89801  2.37887  2.77519  2.98518  4.58477  3.61503
          0.03146  3.87048  4.59283  0.61958  0.77255  0.75850  0.63181
    258   2.53575  4.31232  3.44487  3.03775  3.46775  3.36269  3.96071  2.76192  2.91744  1.74278  3.55822  3.35547  3.91274  3.30737  3.21028  2.07980  2.87445  2.56095  5.01634  3.69681    331 - -
          2.68618  4.42225  2.77519  2.73123  3.46354  2.40513  3.72494  3.29354  2.67741  2.69355  4.24690  2.90347  2.73739  3.18146  2.89801  2.37887  2.77519  2.98518  4.58477  3.61503
          0.03146  3.87048  4.59283  0.61958  0.77255  0.50680  0.92236
    259   2.50415  4.57779  2.84187  2.62706  4.32911  3.13515  3.94219  3.84761  2.82860  3.46889  4.30432  2.03839  3.79111  3.15037  3.23210  1.44948  2.90558  3.37568  5.62065  4.27887    332 - -
          2.68618  4.42225  2.77519  2.73123  3.46354  2.40513  3.72494  3.29354  2.67741  2.69355  4.24690  2.90347  2.73739  3.18146  2.89801  2.37887  2.77519  2.98518  4.58477  3.61503
          0.02630  4.04714  4.76948  0.61958  0.77255  0.41290  1.08391
    260   2.43342  4.27259  3.63432  3.17107  3.88234  3.26129  4.12547  3.06628  3.12084  2.91985  3.82369  3.42076  3.88265  3.43150  3.44435  1.89136  1.79503  2.02327  5.31757  4.09275    333 - -
          2.68618  4.42225  2.77519  2.73123  3.46354  2.40513  3.72494  3.29354  2.67741  2.69355  4.24690  2.90347  2.73739  3.18146  2.89801  2.37887  2.77519  2.98518  4.58477  3.61503
          0.02331  4.16618  4.88853  0.61958  0.77255  0.48576  0.95510
    261   3.21476  4.49861  5.01677  4.53293  3.66820  4.61498  5.23474  1.01320  4.42324  2.13816  3.45740  4.73017  4.90998  4.67782  4.60430  4.01945  3.48180  1.31969  5.68352  4.48219    334 - -
          2.68618  4.42225  2.77519  2.73123  3.46354  2.40513  3.72494  3.29354  2.67741  2.69355  4.24690  2.90347  2.73739  3.18146  2.89801  2.37887  2.77519  2.98518  4.58477  3.61503
          0.02331  4.16618  4.88853  0.61958  0.77255  0.48576  0.95510
    262   3.33517  5.47661  0.57385  2.56925  4.90010  3.46049  4.22888  4.56161  3.37433  4.12068  5.11521  3.13678  4.13461  3.47536  3.92304  3.27101  3.68331  4.17246  6.00788  4.73727    335 - -
          2.68618  4.42225  2.77519  2.73123  3.46354  2.40513  3.72494  3.29354  2.67741  2.69355  4.24690  2.90347  2.73739  3.18146  2.89801  2.37887  2.77519  2.98518  4.58477  3.61503
          0.02331  4.16618  4.88853  0.61958  0.77255  0.48576  0.95510
    263   3.50223  4.88317  4.66053  4.31174  3.27520  4.35194  4.87665  2.50474  4.07716  0.58256  3.22398  4.55913  4.74309  4.37370  4.20100  3.97296  3.78654  2.61647  5.25027  4.03808    336 - -
          2.68618  4.42225  2.77519  2.73123  3.46354  2.40513  3.72494  3.29354  2.67741  2.69355  4.24690  2.90347  2.73739  3.18146  2.89801  2.37887  2.77519  2.98518  4.58477  3.61503
          0.02331  4.16618  4.88853  0.61958  0.77255  0.48576  0.95510
    264   2.48632  4.40511  3.49221  3.33268  4.38611  3.13105  4.42850  3.95425  3.42710  3.65499  4.56252  3.50141  3.89626  3.75438  3.69610  0.72111  2.99037  3.42272  5.73637  4.47449    337 - -
          2.68618  4.42225  2.77519  2.73123  3.46354  2.40513  3.72494  3.29354  2.67741  2.69355  4.24690  2.90347  2.73739  3.18146  2.89801  2.37887  2.77519  2.98518  4.58477  3.61503
          0.02331  4.16618  4.88853  0.61958  0.77255  0.48576  0.95510
    265   3.50223  4.88317  4.66053  4.31174  3.27520  4.35194  4.87665  2.50474  4.07716  0.58256  3.22398  4.55913  4.74309  4.37370  4.20100  3.97296  3.78654  2.61647  5.25027  4.03808    338 - -
          2.68618  4.42225  2.77519  2.73123  3.46354  2.40513  3.72494  3.29354  2.67741  2.69355  4.24690  2.90347  2.73739  3.18146  2.89801  2.37887  2.77519  2.98518  4.58477  3.61503
          0.02331  4.16618  4.88853  0.61958  0.77255  0.48576  0.95510
    266   3.26834  5.22016  3.46233  3.04154  4.67500  3.71360  3.95999  4.12588  0.69579  3.63152  4.58688  3.44909  4.20119  3.14177  2.53596  3.29688  3.50438  3.82071  5.61546  4.47604    339 - -
          2.68618  4.42225  2.77519  2.73123  3.46354  2.40513  3.72494  3.29354  2.67741  2.69355  4.24690  2.90347  2.73739  3.18146  2.89801  2.37887  2.77519  2.98518  4.58477  3.61503
          0.02331  4.16618  4.88853  0.61958  0.77255  0.48576  0.95510
    267   3.50223  4.88317  4.66053  4.31174  3.27520  4.35194  4.87665  2.50474  4.07716  0.58256  3.22398  4.55913  4.74309  4.37370  4.20100  3.97296  3.78654  2.61647  5.25027  4.03808    340 - -
          2.68618  4.42225  2.77519  2.73123  3.46354  2.40513  3.72494  3.29354  2.67741  2.69355  4.24690  2.90347  2.73739  3.18146  2.89801  2.37887  2.77519  2.98518  4.58477  3.61503
          0.01575  4.15862        *  0.61958  0.77255  0.00000        *
//
HMMER3/b [3.0 | March 2010]
NAME  SAP
LENG  446
ALPH  amino
RF    no
CS    no
MAP   yes
DATE  Sun May 29 21:53:16 2011
NSEQ  2
EFFN  0.378906
CKSUM 1589416623
GA    1050 1050;
STATS LOCAL MSV      -11.3562  0.69866
STATS LOCAL VITERBI  -12.5915  0.69866
STATS LOCAL FORWARD   -6.1713  0.69866
HMM          A        C        D        E        F        G        H        I        K        L        M        N        P        Q        R        S        T        V        W        Y   
            m->m     m->i     m->d     i->m     i->i     d->m     d->d
  COMPO   2.42847  4.04755  2.88314  2.83623  3.28023  2.66615  3.71371  2.82893  2.97019  2.45197  3.73119  3.16580  3.48126  3.30070  2.77272  2.61365  2.78873  2.54105  4.22962  3.59834
          2.68618  4.42225  2.77519  2.73123  3.46354  2.40513  3.72494  3.29354  2.67741  2.69355  4.24690  2.90347  2.73739  3.18146  2.89801  2.37887  2.77519  2.98518  4.58477  3.61503
          0.03461  3.77673  4.49907  0.61958  0.77255  0.00000        *
      1   2.89749  4.46272  3.94768  3.53638  3.17194  3.76237  4.29385  2.33825  3.30869  1.78359  1.57508  3.82494  4.22470  3.69835  3.52477  3.23543  3.20211  2.33255  4.99846  3.75025      1 - -
          2.68618  4.42225  2.77519  2.73123  3.46354  2.40513  3.72494  3.29354  2.67741  2.69355  4.24690  2.90347  2.73739  3.18146  2.89801  2.37887  2.77519  2.98518  4.58477  3.61503
          0.03461  3.77673  4.49907  0.61958  0.77255  0.48576  0.95510
      2   2.27294  4.19044  3.12785  2.94209  3.98201  2.92230  4.05319  3.49296  3.00917  3.22179  4.15813  3.18047  3.65381  3.36680  3.29620  1.24540  2.74641  3.04931  5.36292  4.06569      2 - -
          2.68618  4.42225  2.77519  2.73123  3.46354  2.40513  3.72494  3.29354  2.67741  2.69355  4.24690  2.90347  2.73739  3.18146  2.89801  2.37887  2.77519  2.98518  4.58477  3.61503
          0.03461  3.77673  4.49907  0.61958  0.77255  0.48576  0.95510
      3   2.36643  4.21026  3.34789  3.09898  3.88882  3.05177  4.12297  3.00451  3.04000  2.87121  3.93049  3.32182  3.74906  3.44046  3.30154  2.56696  1.34562  2.70982  5.33534  4.10633      3 - -
          2.68618  4.42225  2.77519  2.73123  3.46354  2.40513  3.72494  3.29354  2.67741  2.69355  4.24690  2.90347  2.73739  3.18146  2.89801  2.37887  2.77519  2.98518  4.58477  3.61503
          0.03461  3.77673  4.49907  0.61958  0.77255  0.48576  0.95510
      4   2.27294  4.19044  3.12785  2.94209  3.98201  2.92230  4.05319  3.49296  3.00917  3.22179  4.15813  3.18047  3.65381  3.36680  3.29620  1.24540  2.74641  3.04931  5.36292  4.06569      4 - -
          2.68618  4.42225  2.77519  2.73123  3.46354  2.40513  3.72494  3.29354  2.67741  2.69355  4.24690  2.90347  2.73739  3.18146  2.89801  2.37887  2.77519  2.98518  4.58477  3.61503
          0.03461  3.77673  4.49907  0.61958  0.77255  0.48576  0.95510
      5   2.27294  4.19044  3.12785  2.94209  3.98201  2.92230  4.05319  3.49296  3.00917  3.22179  4.15813  3.18047  3.65381  3.36680  3.29620  1.24540  2.74641  3.04931  5.36292  4.06569      5 - -
          2.68618  4.42225  2.77519  2.73123  3.46354  2.40513  3.72494  3.29354  2.67741  2.69355  4.24690  2.90347  2.73739  3.18146  2.89801  2.37887  2.77519  2.98518  4.58477  3.61503
          0.03461  3.77673  4.49907  0.61958  0.77255  0.48576  0.95510
      6   2.27294  4.19044  3.12785  2.94209  3.98201  2.92230  4.05319  3.49296  3.00917  3.22179  4.15813  3.18047  3.65381  3.36680  3.29620  1.24540  2.74641  3.04931  5.36292  4.06569      6 - -
          2.68618  4.42225  2.77519  2.73123  3.46354  2.40513  3.72494  3.29354  2.67741  2.69355  4.24690  2.90347  2.73739  3.18146  2.89801  2.37887  2.77519  2.98518  4.58477  3.61503
          0.03461  3.77673  4.49907  0.61958  0.77255  0.48576  0.95510
      7   2.27294  4.19044  3.12785  2.94209  3.98201  2.92230  4.05319  3.49296  3.00917  3.22179  4.15813  3.18047  3.65381  3.36680  3.29620  1.24540  2.74641  3.04931  5.36292  4.06569      7 - -
          2.68618  4.42225  2.77519  2.73123  3.46354  2.40513  3.72494  3.29354  2.67741  2.69355  4.24690  2.90347  2.73739  3.18146  2.89801  2.37887  2.77519  2.98518  4.58477  3.61503
          0.03461  3.77673  4.49907  0.61958  0.77255  0.48576  0.95510
      8   2.27294  4.19044  3.12785  2.94209  3.98201  2.92230  4.05319  3.49296  3.00917  3.22179  4.15813  3.18047  3.65381  3.36680  3.29620  1.24540  2.74641  3.04931  5.36292  4.06569      8 - -
          2.68618  4.42225  2.77519  2.73123  3.46354  2.40513  3.72494  3.29354  2.67741  2.69355  4.24690  2.90347  2.73739  3.18146  2.89801  2.37887  2.77519  2.98518  4.58477  3.61503
          0.03461  3.77673  4.49907  0.61958  0.77255  0.48576  0.95510
      9   2.89119  4.99618  1.06597  2.28568  4.36159  3.14207  3.85418  3.92897  2.92145  3.55591  4.53483  2.83593  3.78851  3.09537  3.42210  2.86658  3.22882  3.57945  5.54867  4.25414      9 - -
          2.68618  4.42225  2.77519  2.73123  3.46354  2.40513  3.72494  3.29354  2.67741  2.69355  4.24690  2.90347  2.73739  3.18146  2.89801  2.37887  2.77519  2.98518  4.58477  3.61503
          0.03461  3.77673  4.49907  0.61958  0.77255  0.48576  0.95510
     10   2.64850  4.63703  2.66442  2.54171  3.98589  3.12309  3.85174  3.67836  2.74894  3.33717  4.29527  1.33997  3.77165  3.12679  3.09818  2.72096  3.02872  3.31033  5.30336  3.94300     10 - -
          2.68618  4.42225  2.77519  2.73123  3.46354  2.40513  3.72494  3.29354  2.67741  2.69355  4.24690  2.90347  2.73739  3.18146  2.89801  2.37887  2.77519  2.98518  4.58477  3.61503
          0.03461  3.77673  4.49907  0.61958  0.77255  0.48576  0.95510
     11   2.55408  4.33562  3.20784  3.09680  4.23451  0.89356  4.22026  3.81324  3.26463  3.47897  4.45627  3.37290  3.72367  3.59694  3.50856  2.72378  3.02800  3.36041  5.35230  4.33416     11 - -
          2.68618  4.42225  2.77519  2.73123  3.46354  2.40513  3.72494  3.29354  2.67741  2.69355  4.24690  2.90347  2.73739  3.18146  2.89801  2.37887  2.77519  2.98518  4.58477  3.61503
          0.03461  3.77673  4.49907  0.61958  0.77255  0.48576  0.95510
     12   1.16144  4.14942  3.36909  3.15927  3.96028  2.97579  4.19211  3.07195  3.17307  2.95748  4.00260  3.33193  3.70624  3.52388  3.42842  2.50191  2.77276  2.74326  5.39725  4.18738     12 - -
          2.68618  4.42225  2.77519  2.73123  3.46354  2.40513  3.72494  3.29354  2.67741  2.69355  4.24690  2.90347  2.73739  3.18146  2.89801  2.37887  2.77519  2.98518  4.58477  3.61503
          0.03461  3.77673  4.49907  0.61958  0.77255  0.48576  0.95510
     13   2.55408  4.33562  3.20784  3.09680  4.23451  0.89356  4.22026  3.81324  3.26463  3.47897  4.45627  3.37290  3.72367  3.59694  3.50856  2.72378  3.02800  3.36041  5.35230  4.33416     13 - -
          2.68618  4.42225  2.77519  2.73123  3.46354  2.40513  3.72494  3.29354  2.67741  2.69355  4.24690  2.90347  2.73739  3.18146  2.89801  2.37887  2.77519  2.98518  4.58477  3.61503
          0.03461  3.77673  4.49907  0.61958  0.77255  0.48576  0.95510
     14   2.55408  4.33562  3.20784  3.09680  4.23451  0.89356  4.22026  3.81324  3.26463  3.47897  4.45627  3.37290  3.72367  3.59694  3.50856  2.72378  3.02800  3.36041  5.35230  4.33416     14 - -
          2.68618  4.42225  2.77519  2.73123  3.46354  2.40513  3.72494  3.29354  2.67741  2.69355  4.24690  2.90347  2.73739  3.18146  2.89801  2.37887  2.77519  2.98518  4.58477  3.61503
          0.03461  3.77673  4.49907  0.61958  0.77255  0.48576  0.95510
     15   2.27294  4.19044  3.12785  2.94209  3.98201  2.92230  4.05319  3.49296  3.00917  3.22179  4.15813  3.18047  3.65381  3.36680  3.29620  1.24540  2.74641  3.04931  5.36292  4.06569     15 - -
          2.68618  4.42225  2.77519  2.73123  3.46354  2.40513  3.72494  3.29354  2.67741  2.69355  4.24690  2.90347  2.73739  3.18146  2.89801  2.37887  2.77519  2.98518  4.58477  3.61503
          0.03461  3.77673  4.49907  0.61958  0.77255  0.48576  0.95510
     16   2.55408  4.33562  3.20784  3.09680  4.23451  0.89356  4.22026  3.81324  3.26463  3.47897  4.45627  3.37290  3.72367  3.59694  3.50856  2.72378  3.02800  3.36041  5.35230  4.33416     16 - -
          2.68618  4.42225  2.77519  2.73123  3.46354  2.40513  3.72494  3.29354  2.67741  2.69355  4.24690  2.90347  2.73739  3.18146  2.89801  2.37887  2.77519  2.98518  4.58477  3.61503
          0.03461  3.77673  4.49907  0.61958  0.77255  0.48576  0.95510
     17   2.55408  4.33562  3.20784  3.09680  4.23451  0.89356  4.22026  3.81324  3.26463  3.47897  4.45627  3.37290  3.72367  3.59694  3.50856  2.72378  3.02800  3.36041  5.35230  4.33416     17 - -
          2.68618  4.42225  2.77519  2.73123  3.46354  2.40513  3.72494  3.29354  2.67741  2.69355  4.24690  2.90347  2.73739  3.18146  2.89801  2.37887  2.77519  2.98518  4.58477  3.61503
          0.03461  3.77673  4.49907  0.61958  0.77255  0.48576  0.95510
     18   2.73300  4.30517  3.98992  3.65306  3.48320  3.62136  4.47225  2.06588  3.51919  2.18924  3.46613  3.85734  4.18932  3.88727  3.74032  3.12123  3.09827  1.15573  5.25035  3.97461     18 - -
          2.68618  4.42225  2.77519  2.73123  3.46354  2.40513  3.72494  3.29354  2.67741  2.69355  4.24690  2.90347  2.73739  3.18146  2.89801  2.37887  2.77519  2.98518  4.58477  3.61503
          0.03461  3.77673  4.49907  0.61958  0.77255  0.48576  0.95510
     19   3.14044  4.57164  4.10604  3.80485  1.18286  3.84766  3.84204  2.67882  3.71483  2.07264  3.42524  3.91273  4.31052  3.91016  3.85820  3.41372  3.44263  2.66192  4.12441  2.50543     19 - -
          2.68618  4.42225  2.77519  2.73123  3.46354  2.40513  3.72494  3.29354  2.67741  2.69355  4.24690  2.90347  2.73739  3.18146  2.89801  2.37887  2.77519  2.98518  4.58477  3.61503
          0.03461  3.77673  4.49907  0.61958  0.77255  0.48576  0.95510
     20   2.87512  4.95831  2.45664  1.17032  4.29341  3.21592  3.79842  3.72831  2.66718  3.36240  4.34384  2.88749  3.81691  3.01818  3.06358  2.86939  3.17972  3.42329  5.48344  4.20908     20 - -
          2.68618  4.42225  2.77519  2.73123  3.46354  2.40513  3.72494  3.29354  2.67741  2.69355  4.24690  2.90347  2.73739  3.18146  2.89801  2.37887  2.77519  2.98518  4.58477  3.61503
          0.03461  3.77673  4.49907  0.61958  0.77255  0.48576  0.95510
     21   1.16144  4.14942  3.36909  3.15927  3.96028  2.97579  4.19211  3.07195  3.17307  2.95748  4.00260  3.33193  3.70624  3.52388  3.42842  2.50191  2.77276  2.74326  5.39725  4.18738     21 - -
          2.68618  4.42225  2.77519  2.73123  3.46354  2.40513  3.72494  3.29354  2.67741  2.69355  4.24690  2.90347  2.73739  3.18146  2.89801  2.37887  2.77519  2.98518  4.58477  3.61503
          0.03461  3.77673  4.49907  0.61958  0.77255  0.48576  0.95510
     22   2.63387  4.40391  3.23126  3.05887  4.05692  3.09698  4.14202  3.58020  3.10839  3.21656  4.26443  3.37378  1.02669  3.50027  3.36243  2.79906  3.06862  3.23630  5.26731  4.17728     22 - -
          2.68618  4.42225  2.77519  2.73123  3.46354  2.40513  3.72494  3.29354  2.67741  2.69355  4.24690  2.90347  2.73739  3.18146  2.89801  2.37887  2.77519  2.98518  4.58477  3.61503
          0.03461  3.77673  4.49907  0.61958  0.77255  0.48576  0.95510
     23   2.27294  4.19044  3.12785  2.94209  3.98201  2.92230  4.05319  3.49296  3.00917  3.22179  4.15813  3.18047  3.65381  3.36680  3.29620  1.24540  2.74641  3.04931  5.36292  4.06569     23 - -
          2.68618  4.42225  2.77519  2.73123  3.46354  2.40513  3.72494  3.29354  2.67741  2.69355  4.24690  2.90347  2.73739  3.18146  2.89801  2.37887  2.77519  2.98518  4.58477  3.61503
          0.03461  3.77673  4.49907  0.61958  0.77255  0.48576  0.95510
     24   2.63387  4.40391  3.23126  3.05887  4.05692  3.09698  4.14202  3.58020  3.10839  3.21656  4.26443  3.37378  1.02669  3.50027  3.36243  2.79906  3.06862  3.23630  5.26731  4.17728     24 - -
          2.68618  4.42225  2.77519  2.73123  3.46354  2.40513  3.72494  3.29354  2.67741  2.69355  4.24690  2.90347  2.73739  3.18146  2.89801  2.37887  2.77519  2.98518  4.58477  3.61503
          0.03461  3.77673  4.49907  0.61958  0.77255  0.48576  0.95510
     25   2.27294  4.19044  3.12785  2.94209  3.98201  2.92230  4.05319  3.49296  3.00917  3.22179  4.15813  3.18047  3.65381  3.36680  3.29620  1.24540  2.74641  3.04931  5.36292  4.06569     25 - -
          2.68618  4.42225  2.77519  2.73123  3.46354  2.40513  3.72494  3.29354  2.67741  2.69355  4.24690  2.90347  2.73739  3.18146  2.89801  2.37887  2.77519  2.98518  4.58477  3.61503
          0.03461  3.77673  4.49907  0.61958  0.77255  0.48576  0.95510
     26   2.90215  4.74242  3.38352  2.91871  4.07273  3.40476  3.76364  3.61018  2.21186  3.14384  4.14938  3.28437  3.91457  2.99124  1.13588  2.99260  3.17636  3.33899  5.19639  4.02372     26 - -
          2.68618  4.42225  2.77519  2.73123  3.46354  2.40513  3.72494  3.29354  2.67741  2.69355  4.24690  2.90347  2.73739  3.18146  2.89801  2.37887  2.77519  2.98518  4.58477  3.61503
          0.03461  3.77673  4.49907  0.61958  0.77255  0.48576  0.95510
     27   2.63387  4.40391  3.23126  3.05887  4.05692  3.09698  4.14202  3.58020  3.10839  3.21656  4.26443  3.37378  1.02669  3.50027  3.36243  2.79906  3.06862  3.23630  5.26731  4.17728     27 - -
          2.68618  4.42225  2.77519  2.73123  3.46354  2.40513  3.72494  3.29354  2.67741  2.69355  4.24690  2.90347  2.73739  3.18146  2.89801  2.37887  2.77519  2.98518  4.58477  3.61503
          0.03461  3.77673  4.49907  0.61958  0.77255  0.48576  0.95510
     28   2.90215  4.74242  3.38352  2.91871  4.07273  3.40476  3.76364  3.61018  2.21186  3.14384  4.14938  3.28437  3.91457  2.99124  1.13588  2.99260  3.17636  3.33899  5.19639  4.02372     28 - -
          2.68618  4.42225  2.77519  2.73123  3.46354  2.40513  3.72494  3.29354  2.67741  2.69355  4.24690  2.90347  2.73739  3.18146  2.89801  2.37887  2.77519  2.98518  4.58477  3.61503
          0.03461  3.77673  4.49907  0.61958  0.77255  0.48576  0.95510
     29   2.90215  4.74242  3.38352  2.91871  4.07273  3.40476  3.76364  3.61018  2.21186  3.14384  4.14938  3.28437  3.91457  2.99124  1.13588  2.99260  3.17636  3.33899  5.19639  4.02372     29 - -
          2.68618  4.42225  2.77519  2.73123  3.46354  2.40513  3.72494  3.29354  2.67741  2.69355  4.24690  2.90347  2.73739  3.18146  2.89801  2.37887  2.77519  2.98518  4.58477  3.61503
          0.03461  3.77673  4.49907  0.61958  0.77255  0.48576  0.95510
     30   2.55408  4.33562  3.20784  3.09680  4.23451  0.89356  4.22026  3.81324  3.26463  3.47897  4.45627  3.37290  3.72367  3.59694  3.50856  2.72378  3.02800  3.36041  5.35230  4.33416     30 - -
          2.68618  4.42225  2.77519  2.73123  3.46354  2.40513  3.72494  3.29354  2.67741  2.69355  4.24690  2.90347  2.73739  3.18146  2.89801  2.37887  2.77519  2.98518  4.58477  3.61503
          0.03461  3.77673  4.49907  0.61958  0.77255  0.48576  0.95510
     31   1.16144  4.14942  3.36909  3.15927  3.96028  2.97579  4.19211  3.07195  3.17307  2.95748  4.00260  3.33193  3.70624  3.52388  3.42842  2.50191  2.77276  2.74326  5.39725  4.18738     31 - -
          2.68618  4.42225  2.77519  2.73123  3.46354  2.40513  3.72494  3.29354  2.67741  2.69355  4.24690  2.90347  2.73739  3.18146  2.89801  2.37887  2.77519  2.98518  4.58477  3.61503
          0.03461  3.77673  4.49907  0.61958  0.77255  0.48576  0.95510
     32   2.64850  4.63703  2.66442  2.54171  3.98589  3.12309  3.85174  3.67836  2.74894  3.33717  4.29527  1.33997  3.77165  3.12679  3.09818  2.72096  3.02872  3.31033  5.30336  3.94300     32 - -
          2.68618  4.42225  2.77519  2.73123  3.46354  2.40513  3.72494  3.29354  2.67741  2.69355  4.24690  2.90347  2.73739  3.18146  2.89801  2.37887  2.77519  2.98518  4.58477  3.61503
          0.03461  3.77673  4.49907  0.61958  0.77255  0.48576  0.95510
     33   2.89119  4.99618  1.06597  2.28568  4.36159  3.14207  3.85418  3.92897  2.92145  3.55591  4.53483  2.83593  3.78851  3.09537  3.42210  2.86658  3.22882  3.57945  5.54867  4.25414     33 - -
          2.68618  4.42225  2.77519  2.73123  3.46354  2.40513  3.72494  3.29354  2.67741  2.69355  4.24690  2.90347  2.73739  3.18146  2.89801  2.37887  2.77519  2.98518  4.58477  3.61503
          0.03461  3.77673  4.49907  0.61958  0.77255  0.48576  0.95510
     34   2.73300  4.30517  3.98992  3.65306  3.48320  3.62136  4.47225  2.06588  3.51919  2.18924  3.46613  3.85734  4.18932  3.88727  3.74032  3.12123  3.09827  1.15573  5.25035  3.97461     34 - -
          2.68618  4.42225  2.77519  2.73123  3.46354  2.40513  3.72494  3.29354  2.67741  2.69355  4.24690  2.90347  2.73739  3.18146  2.89801  2.37887  2.77519  2.98518  4.58477  3.61503
          0.03461  3.77673  4.49907  0.61958  0.77255  0.48576  0.95510
     35   3.18543  4.59274  3.95035  3.63476  2.58089  3.62738  3.79195  3.20740  3.35991  2.61765  3.84542  3.80375  4.13792  3.75284  3.50431  3.38984  3.48164  3.09512  1.10308  2.58850     35 - -
          2.68618  4.42225  2.77519  2.73123  3.46354  2.40513  3.72494  3.29354  2.67741  2.69355  4.24690  2.90347  2.73739  3.18146  2.89801  2.37887  2.77519  2.98518  4.58477  3.61503
          0.03461  3.77673  4.49907  0.61958  0.77255  0.48576  0.95510
     36   2.63387  4.40391  3.23126  3.05887  4.05692  3.09698  4.14202  3.58020  3.10839  3.21656  4.26443  3.37378  1.02669  3.50027  3.36243  2.79906  3.06862  3.23630  5.26731  4.17728     36 - -
          2.68618  4.42225  2.77519  2.73123  3.46354  2.40513  3.72494  3.29354  2.67741  2.69355  4.24690  2.90347  2.73739  3.18146  2.89801  2.37887  2.77519  2.98518  4.58477  3.61503
          0.03461  3.77673  4.49907  0.61958  0.77255  0.48576  0.95510
     37   2.87512  4.95831  2.45664  1.17032  4.29341  3.21592  3.79842  3.72831  2.66718  3.36240  4.34384  2.88749  3.81691  3.01818  3.06358  2.86939  3.17972  3.42329  5.48344  4.20908     37 - -
          2.68618  4.42225  2.77519  2.73123  3.46354  2.40513  3.72494  3.29354  2.67741  2.69355  4.24690  2.90347  2.73739  3.18146  2.89801  2.37887  2.77519  2.98518  4.58477  3.61503
          0.03461  3.77673  4.49907  0.61958  0.77255  0.48576  0.95510
     38   2.63387  4.40391  3.23126  3.05887  4.05692  3.09698  4.14202  3.58020  3.10839  3.21656  4.26443  3.37378  1.02669  3.50027  3.36243  2.79906  3.06862  3.23630  5.26731  4.17728     38 - -
          2.68618  4.42225  2.77519  2.73123  3.46354  2.40513  3.72494  3.29354  2.67741  2.69355  4.24690  2.90347  2.73739  3.18146  2.89801  2.37887  2.77519  2.98518  4.58477  3.61503
          0.03461  3.77673  4.49907  0.61958  0.77255  0.48576  0.95510
     39   3.14044  4.57164  4.10604  3.80485  1.18286  3.84766  3.84204  2.67882  3.71483  2.07264  3.42524  3.91273  4.31052  3.91016  3.85820  3.41372  3.44263  2.66192  4.12441  2.50543     39 - -
          2.68618  4.42225  2.77519  2.73123  3.46354  2.40513  3.72494  3.29354  2.67741  2.69355  4.24690  2.90347  2.73739  3.18146  2.89801  2.37887  2.77519  2.98518  4.58477  3.61503
          0.03461  3.77673  4.49907  0.61958  0.77255  0.48576  0.95510
     40   3.05024  4.54260  4.03392  3.67645  3.10418  3.85738  4.36228  2.30688  3.44499  1.00320  3.16272  3.96078  4.31135  3.83644  3.63551  3.42143  3.35009  2.31873  4.94563  3.64590     40 - -
          2.68618  4.42225  2.77519  2.73123  3.46354  2.40513  3.72494  3.29354  2.67741  2.69355  4.24690  2.90347  2.73739  3.18146  2.89801  2.37887  2.77519  2.98518  4.58477  3.61503
          0.03461  3.77673  4.49907  0.61958  0.77255  0.48576  0.95510
     41   2.87512  4.95831  2.45664  1.17032  4.29341  3.21592  3.79842  3.72831  2.66718  3.36240  4.34384  2.88749  3.81691  3.01818  3.06358  2.86939  3.17972  3.42329  5.48344  4.20908     41 - -
          2.68618  4.42225  2.77519  2.73123  3.46354  2.40513  3.72494  3.29354  2.67741  2.69355  4.24690  2.90347  2.73739  3.18146  2.89801  2.37887  2.77519  2.98518  4.58477  3.61503
          0.03461  3.77673  4.49907  0.61958  0.77255  0.48576  0.95510
     42   2.27294  4.19044  3.12785  2.94209  3.98201  2.92230  4.05319  3.49296  3.00917  3.22179  4.15813  3.18047  3.65381  3.36680  3.29620  1.24540  2.74641  3.04931  5.36292  4.06569     42 - -
          2.68618  4.42225  2.77519  2.73123  3.46354  2.40513  3.72494  3.29354  2.67741  2.69355  4.24690  2.90347  2.73739  3.18146  2.89801  2.37887  2.77519  2.98518  4.58477  3.61503
          0.03461  3.77673  4.49907  0.61958  0.77255  0.48576  0.95510
     43   3.05024  4.54260  4.03392  3.67645  3.10418  3.85738  4.36228  2.30688  3.44499  1.00320  3.16272  3.96078  4.31135  3.83644  3.63551  3.42143  3.35009  2.31873  4.94563  3.64590     43 - -
          2.68618  4.42225  2.77519  2.73123  3.46354  2.40513  3.72494  3.29354  2.67741  2.69355  4.24690  2.90347  2.73739  3.18146  2.89801  2.37887  2.77519  2.98518  4.58477  3.61503
          0.03461  3.77673  4.49907  0.61958  0.77255  0.48576  0.95510
     44   1.16144  4.14942  3.36909  3.15927  3.96028  2.97579  4.19211  3.07195  3.17307  2.95748  4.00260  3.33193  3.70624  3.52388  3.42842  2.50191  2.77276  2.74326  5.39725  4.18738     44 - -
          2.68618  4.42225  2.77519  2.73123  3.46354  2.40513  3.72494  3.29354  2.67741  2.69355  4.24690  2.90347  2.73739  3.18146  2.89801  2.37887  2.77519  2.98518  4.58477  3.61503
          0.03461  3.77673  4.49907  0.61958  0.77255  0.48576  0.95510
     45   2.73300  4.30517  3.98992  3.65306  3.48320  3.62136  4.47225  2.06588  3.51919  2.18924  3.46613  3.85734  4.18932  3.88727  3.74032  3.12123  3.09827  1.15573  5.25035  3.97461     45 - -
          2.68618  4.42225  2.77519  2.73123  3.46354  2.40513  3.72494  3.29354  2.67741  2.69355  4.24690  2.90347  2.73739  3.18146  2.89801  2.37887  2.77519  2.98518  4.58477  3.61503
          0.03461  3.77673  4.49907  0.61958  0.77255  0.48576  0.95510
     46   2.81043  4.78761  2.84581  2.60235  3.94242  3.30568  3.75867  3.56135  2.43074  3.07300  4.10684  3.05998  3.85986  1.41525  2.71548  2.86378  3.10904  3.29803  5.23325  3.92150     46 - -
          2.68618  4.42225  2.77519  2.73123  3.46354  2.40513  3.72494  3.29354  2.67741  2.69355  4.24690  2.90347  2.73739  3.18146  2.89801  2.37887  2.77519  2.98518  4.58477  3.61503
          0.03461  3.77673  4.49907  0.61958  0.77255  0.48576  0.95510
     47   2.73300  4.30517  3.98992  3.65306  3.48320  3.62136  4.47225  2.06588  3.51919  2.18924  3.46613  3.85734  4.18932  3.88727  3.74032  3.12123  3.09827  1.15573  5.25035  3.97461     47 - -
          2.68618  4.42225  2.77519  2.73123  3.46354  2.40513  3.72494  3.29354  2.67741  2.69355  4.24690  2.90347  2.73739  3.18146  2.89801  2.37887  2.77519  2.98518  4.58477  3.61503
          0.03461  3.77673  4.49907  0.61958  0.77255  0.48576  0.95510
     48   1.16144  4.14942  3.36909  3.15927  3.96028  2.97579  4.19211  3.07195  3.17307  2.95748  4.00260  3.33193  3.70624  3.52388  3.42842  2.50191  2.77276  2.74326  5.39725  4.18738     48 - -
          2.68618  4.42225  2.77519  2.73123  3.46354  2.40513  3.72494  3.29354  2.67741  2.69355  4.24690  2.90347  2.73739  3.18146  2.89801  2.37887  2.77519  2.98518  4.58477  3.61503
          0.03461  3.77673  4.49907  0.61958  0.77255  0.48576  0.95510
     49   2.73300  4.30517  3.98992  3.65306  3.48320  3.62136  4.47225  2.06588  3.51919  2.18924  3.46613  3.85734  4.18932  3.88727  3.74032  3.12123  3.09827  1.15573  5.25035  3.97461     49 - -
          2.68618  4.42225  2.77519  2.73123  3.46354  2.40513  3.72494  3.29354  2.67741  2.69355  4.24690  2.90347  2.73739  3.18146  2.89801  2.37887  2.77519  2.98518  4.58477  3.61503
          0.03461  3.77673  4.49907  0.61958  0.77255  0.48576  0.95510
     50   2.64850  4.63703  2.66442  2.54171  3.98589  3.12309  3.85174  3.67836  2.74894  3.33717  4.29527  1.33997  3.77165  3.12679  3.09818  2.72096  3.02872  3.31033  5.30336  3.94300     50 - -
          2.68618  4.42225  2.77519  2.73123  3.46354  2.40513  3.72494  3.29354  2.67741  2.69355  4.24690  2.90347  2.73739  3.18146  2.89801  2.37887  2.77519  2.98518  4.58477  3.61503
          0.03461  3.77673  4.49907  0.61958  0.77255  0.48576  0.95510
     51   1.16144  4.14942  3.36909  3.15927  3.96028  2.97579  4.19211  3.07195  3.17307  2.95748  4.00260  3.33193  3.70624  3.52388  3.42842  2.50191  2.77276  2.74326  5.39725  4.18738     51 - -
          2.68618  4.42225  2.77519  2.73123  3.46354  2.40513  3.72494  3.29354  2.67741  2.69355  4.24690  2.90347  2.73739  3.18146  2.89801  2.37887  2.77519  2.98518  4.58477  3.61503
          0.03461  3.77673  4.49907  0.61958  0.77255  0.48576  0.95510
     52   2.27294  4.19044  3.12785  2.94209  3.98201  2.92230  4.05319  3.49296  3.00917  3.22179  4.15813  3.18047  3.65381  3.36680  3.29620  1.24540  2.74641  3.04931  5.36292  4.06569     52 - -
          2.68618  4.42225  2.77519  2.73123  3.46354  2.40513  3.72494  3.29354  2.67741  2.69355  4.24690  2.90347  2.73739  3.18146  2.89801  2.37887  2.77519  2.98518  4.58477  3.61503
          0.03461  3.77673  4.49907  0.61958  0.77255  0.48576  0.95510
     53   2.36643  4.21026  3.34789  3.09898  3.88882  3.05177  4.12297  3.00451  3.04000  2.87121  3.93049  3.32182  3.74906  3.44046  3.30154  2.56696  1.34562  2.70982  5.33534  4.10633     53 - -
          2.68618  4.42225  2.77519  2.73123  3.46354  2.40513  3.72494  3.29354  2.67741  2.69355  4.24690  2.90347  2.73739  3.18146  2.89801  2.37887  2.77519  2.98518  4.58477  3.61503
          0.03461  3.77673  4.49907  0.61958  0.77255  0.48576  0.95510
     54   2.27294  4.19044  3.12785  2.94209  3.98201  2.92230  4.05319  3.49296  3.00917  3.22179  4.15813  3.18047  3.65381  3.36680  3.29620  1.24540  2.74641  3.04931  5.36292  4.06569     54 - -
          2.68618  4.42225  2.77519  2.73123  3.46354  2.40513  3.72494  3.29354  2.67741  2.69355  4.24690  2.90347  2.73739  3.18146  2.89801  2.37887  2.77519  2.98518  4.58477  3.61503
          0.03461  3.77673  4.49907  0.61958  0.77255  0.48576  0.95510
     55   1.16144  4.14942  3.36909  3.15927  3.96028  2.97579  4.19211  3.07195  3.17307  2.95748  4.00260  3.33193  3.70624  3.52388  3.42842  2.50191  2.77276  2.74326  5.39725  4.18738     55 - -
          2.68618  4.42225  2.77519  2.73123  3.46354  2.40513  3.72494  3.29354  2.67741  2.69355  4.24690  2.90347  2.73739  3.18146  2.89801  2.37887  2.77519  2.98518  4.58477  3.61503
          0.03461  3.77673  4.49907  0.61958  0.77255  0.48576  0.95510
     56   2.55408  4.33562  3.20784  3.09680  4.23451  0.89356  4.22026  3.81324  3.26463  3.47897  4.45627  3.37290  3.72367  3.59694  3.50856  2.72378  3.02800  3.36041  5.35230  4.33416     56 - -
          2.68618  4.42225  2.77519  2.73123  3.46354  2.40513  3.72494  3.29354  2.67741  2.69355  4.24690  2.90347  2.73739  3.18146  2.89801  2.37887  2.77519  2.98518  4.58477  3.61503
          0.03461  3.77673  4.49907  0.61958  0.77255  0.48576  0.95510
     57   3.05024  4.54260  4.03392  3.67645  3.10418  3.85738  4.36228  2.30688  3.44499  1.00320  3.16272  3.96078  4.31135  3.83644  3.63551  3.42143  3.35009  2.31873  4.94563  3.64590     57 - -
          2.68618  4.42225  2.77519  2.73123  3.46354  2.40513  3.72494  3.29354  2.67741  2.69355  4.24690  2.90347  2.73739  3.18146  2.89801  2.37887  2.77519  2.98518  4.58477  3.61503
          0.03461  3.77673  4.49907  0.61958  0.77255  0.48576  0.95510
     58   3.05024  4.54260  4.03392  3.67645  3.10418  3.85738  4.36228  2.30688  3.44499  1.00320  3.16272  3.96078  4.31135  3.83644  3.63551  3.42143  3.35009  2.31873  4.94563  3.64590     58 - -
          2.68618  4.42225  2.77519  2.73123  3.46354  2.40513  3.72494  3.29354  2.67741  2.69355  4.24690  2.90347  2.73739  3.18146  2.89801  2.37887  2.77519  2.98518  4.58477  3.61503
          0.03461  3.77673  4.49907  0.61958  0.77255  0.48576  0.95510
     59   1.16144  4.14942  3.36909  3.15927  3.96028  2.97579  4.19211  3.07195  3.17307  2.95748  4.00260  3.33193  3.70624  3.52388  3.42842  2.50191  2.77276  2.74326  5.39725  4.18738     59 - -
          2.68618  4.42225  2.77519  2.73123  3.46354  2.40513  3.72494  3.29354  2.67741  2.69355  4.24690  2.90347  2.73739  3.18146  2.89801  2.37887  2.77519  2.98518  4.58477  3.61503
          0.03461  3.77673  4.49907  0.61958  0.77255  0.48576  0.95510
     60   1.16144  4.14942  3.36909  3.15927  3.96028  2.97579  4.19211  3.07195  3.17307  2.95748  4.00260  3.33193  3.70624  3.52388  3.42842  2.50191  2.77276  2.74326  5.39725  4.18738     60 - -
          2.68618  4.42225  2.77519  2.73123  3.46354  2.40513  3.72494  3.29354  2.67741  2.69355  4.24690  2.90347  2.73739  3.18146  2.89801  2.37887  2.77519  2.98518  4.58477  3.61503
          0.03461  3.77673  4.49907  0.61958  0.77255  0.48576  0.95510
     61   1.16144  4.14942  3.36909  3.15927  3.96028  2.97579  4.19211  3.07195  3.17307  2.95748  4.00260  3.33193  3.70624  3.52388  3.42842  2.50191  2.77276  2.74326  5.39725  4.18738     61 - -
          2.68618  4.42225  2.77519  2.73123  3.46354  2.40513  3.72494  3.29354  2.67741  2.69355  4.24690  2.90347  2.73739  3.18146  2.89801  2.37887  2.77519  2.98518  4.58477  3.61503
          0.03461  3.77673  4.49907  0.61958  0.77255  0.48576  0.95510
     62   2.63387  4.40391  3.23126  3.05887  4.05692  3.09698  4.14202  3.58020  3.10839  3.21656  4.26443  3.37378  1.02669  3.50027  3.36243  2.79906  3.06862  3.23630  5.26731  4.17728     62 - -
          2.68618  4.42225  2.77519  2.73123  3.46354  2.40513  3.72494  3.29354  2.67741  2.69355  4.24690  2.90347  2.73739  3.18146  2.89801  2.37887  2.77519  2.98518  4.58477  3.61503
          0.03461  3.77673  4.49907  0.61958  0.77255  0.48576  0.95510
     63   1.16144  4.14942  3.36909  3.15927  3.96028  2.97579  4.19211  3.07195  3.17307  2.95748  4.00260  3.33193  3.70624  3.52388  3.42842  2.50191  2.77276  2.74326  5.39725  4.18738     63 - -
          2.68618  4.42225  2.77519  2.73123  3.46354  2.40513  3.72494  3.29354  2.67741  2.69355  4.24690  2.90347  2.73739  3.18146  2.89801  2.37887  2.77519  2.98518  4.58477  3.61503
          0.03461  3.77673  4.49907  0.61958  0.77255  0.48576  0.95510
     64   3.05024  4.54260  4.03392  3.67645  3.10418  3.85738  4.36228  2.30688  3.44499  1.00320  3.16272  3.96078  4.31135  3.83644  3.63551  3.42143  3.35009  2.31873  4.94563  3.64590     64 - -
          2.68618  4.42225  2.77519  2.73123  3.46354  2.40513  3.72494  3.29354  2.67741  2.69355  4.24690  2.90347  2.73739  3.18146  2.89801  2.37887  2.77519  2.98518  4.58477  3.61503
          0.03461  3.77673  4.49907  0.61958  0.77255  0.48576  0.95510
     65   1.16144  4.14942  3.36909  3.15927  3.96028  2.97579  4.19211  3.07195  3.17307  2.95748  4.00260  3.33193  3.70624  3.52388  3.42842  2.50191  2.77276  2.74326  5.39725  4.18738     65 - -
          2.68618  4.42225  2.77519  2.73123  3.46354  2.40513  3.72494  3.29354  2.67741  2.69355  4.24690  2.90347  2.73739  3.18146  2.89801  2.37887  2.77519  2.98518  4.58477  3.61503
          0.03461  3.77673  4.49907  0.61958  0.77255  0.48576  0.95510
     66   2.64850  4.63703  2.66442  2.54171  3.98589  3.12309  3.85174  3.67836  2.74894  3.33717  4.29527  1.33997  3.77165  3.12679  3.09818  2.72096  3.02872  3.31033  5.30336  3.94300     66 - -
[truncated: 1,012,683 more chars]
