# Supplementary material for: Identification of Transcription Factor Genes and Their Correlation with the High Diversity of Stramenopiles
Source: PLoS One. 2014 Nov 6;9(11):e111841. doi: 10.1371/journal.pone.0111841 (PMC4222949; doi:10.1371/journal.pone.0111841)
Supplement: Dataset S3 — Orthologous gene clusters for phylogenetic reconstruction. All the gene clusters in a one to one relationship using an inflation value of 1,5 used for phylogenetic analyses are compressed into this zip file. This is a compressed (zip) FastA file, the header for each sequence follows the format: “ClusterID|Species|SequenceID”. (ZIP) [file pone.0111841.s003.zip]

Archive with 1 entries (1 files):
- Dataset S3.fasta
