# Supplementary material for: Identification of Transcription Factor Genes and Their Correlation with the High Diversity of Stramenopiles
Source: PLoS One. 2014 Nov 6;9(11):e111841. doi: 10.1371/journal.pone.0111841 (PMC4222949; doi:10.1371/journal.pone.0111841)
Supplement: Table S1 — New rules for identification of TFs and TRs in Stramenopiles. 49 rules specific for Stramenopiles were identified using current literature. Models were used using available PFAM profile HMMs (v25.0) or created based on alignments (in house models). Additionally, for each family the domains that must appear in the family (type = should) and domains that must not appear (type = should not) are shown. (XLSX) [file pone.0111841.s007.xlsx]

## Sheet: Sheet 1
		Supplementary table 1
		New Rules for identification of TFs and TRs in Strampenopiles
Name	TF/TR*	Domain	Type
BAF1	TFF	BAF1_ABF1	Should
Bromodomain	TFF	Bromodomain	Should
		Bromo_TP	Should
CENP-B	TR	CENP-B_N	Should
Copper_fist	TFF	Copper-fis	Should
CP2	TFF	CP2	Should
CUT	TFF	CUT	Should
DeoR	TFF	HTH_DeoR	Should
E1A-like	TFF	Adeno_E1A	Should
E2	TFF	PPV_E2_N	Should
Ets-type	TFF	SAM_PNT	Should
		Ets	Should
FAR1	TFF	FAR1	Should
Fis	TFF	HTH_8	Should
Fork_head	TFF	Fork_head	Should
GATA-N	TFF	GATA-N	Should
GntR	TR	GntR	Should
Grainyhead	TFF	CP2	Should
IclR	TFF	HTH_IclR;	Should
IRF	TFF	IRF	Should
MED26	TR	Med26	Should
Mga	TFF	HTH_Mga	Should
KILA	TFF	KilA-N	Should
LOB	TFF	DUF260	Should
luxR	TFF	GerE	Should
MBF1	TR	MBF1	Should
mTERF	TFF	mTERF	Should
NDT80	TR	NDT80_PhoG	Should
NF-1	TFF	MH1	Should
		CTF_NF	Should
NOT2_3_5	TR	NOT2_3_5	Should
P53	TFF	P53	Should
PBF-2-like	TFF	Whirly	Should
pipsqueak	TFF	HTH_psq	Should
POU	TFF	Pou	Should
SART-1	TR	SART-1	Should
SGT1	TR	SGT1	Should
SRF-TF	TFF	SRF-TF	Should
STAT	TFF	STAT_int	Should
		STAT_alpha	Should
		STAT_bind	Should
STE	TFF	STE	Should
TFIIS	TFF	TFIIS_M	Should
		TFIIC_C	Should
TIG	TFF	TIG	Should
Top	TFF	Topless	Should
Trihelix	TFF	Trihelix	Should
ULT	TFF	ULT	Should
SAND	TR	SAND	Should
		VARL	Should not
WhiA	TFF	HOTH_WhiA	Should
Yl1	TFF	YL1	Should
zf-BED	TFF	zf-BED	Should
zf-C4	TFF	zf-C4	Should
zf-LSD1	TFF	zf-LSD1	Should
zf-NF-X1	TFF	zf-NF-X1	Should
		*Transcription Factor (TF) or Transcription Regulator (TR)
	Source	PFAM database
	Total of TFS:	40
	Total of TRs:	9
