# Supplementary material for: Identification of Transcription Factor Genes and Their Correlation with the High Diversity of Stramenopiles
Source: PLoS One. 2014 Nov 6;9(11):e111841. doi: 10.1371/journal.pone.0111841 (PMC4222949; doi:10.1371/journal.pone.0111841)
Supplement: Table S2 — Traits used for phylogenetic independent contrast analysis (PIC) and traits mapped for each species. Continuous traits were used for the PIC analysis (Genome size, predicted proteins, number of flagella and cell types); on the other hand, binary traits were used for mapping (cell cover, chloroplast, pigments, lifestyle, cell wall degrading enzymes and haustorium). (XLSX) [file pone.0111841.s008.xlsx]

## Sheet: Sheet2
		Supplementary table 2
	Species	Phylogenetic independent contrasts - traits				Traits mapped
		Genome size	Predicted Proteins	Number of Flagella	Cell types	Cell cover	Chloroplast	Pigment	Lifestyle	Cell wall degrading enzymes	Haustorium
	Aureococcus anophagefferens	56	11501	0	3	1	1	1	0	0	0
	Fragilariopsis cylindrus	80,5	22501	0	3	1	1	1	0	0	0
	Hyaloperonospora parasítica	82,05	14565	2	6	0	0	0	1	1	1
	Phytophthora capsici	64	15919	2	6	0	0	0	1	1	1
	Phytophthora infestans	237	18140	2	6	0	0	0	1	1	1
	Phytophthora ramorum	65	16066	2	6	0	0	0	1	1	1
	Phytophthora sojae	86	19276	2	6	0	0	0	1	1	1
	Phaeodactylum Tricornutum	28	10389	0	3	1	1	1	0	0	0
	Pythium ultimum	44.91	12614	2	6	0	0	0	1	1	1
	Saprolegnia parasítica	53,09	20088	2	6	0	0	0	1	1	1
	Thalassiosira pseudonana	32	11318	2	3	1	1	1	0	0	0
						Cell cover: 0= cellulose cover,1= silica cover.
						Cloroplast: 0 = absence, 1 = presence
						Pigment: 0 = absence, 1 = presence
						Lifestyle: 0 = autotrophic, 1 = biotrophic
						Cell wall degrading enzymes: 0 = absence, 1 = presence
						Haustorium: 0 = absence, 1 = presence
