# Supplementary material for: Identification of Transcription Factor Genes and Their Correlation with the High Diversity of Stramenopiles
Source: PLoS One. 2014 Nov 6;9(11):e111841. doi: 10.1371/journal.pone.0111841 (PMC4222949; doi:10.1371/journal.pone.0111841)
Supplement: Table S3 — Number of proteins assigned to a TF or TR family. Columns represent each species and rows represent each of the TF and TR families. For each family the number of proteins classified into it is displayed. (XLSX) [file pone.0111841.s009.xlsx]

## Sheet: Sheet1
	TFs and TRs identified and classified in Stramenopiles
	Family/Species*	AANOPH	FCILYN	HPARAS	PCAPSI	PINFES	PRAMOR	PSOJAE	PTRICO	PULTIM	SPARAS	TPSEUD
	AP2-EREBP	6	4	1	0	1	0	1	1	0	0	7
	ARID	0	0	1	2	3	2	2	0	1	2	0
	BBR/BPC	0	0	0	2	0	0	0	0	0	0	0
	bHLH	0	3	5	5	5	6	6	2	3	3	4
	BSD	1	6	3	4	5	5	4	3	4	3	4
	bZIP	4	28	13	10	16	17	15	11	15	13	17
	C2H2	4	19	16	41	29	27	57	2	39	39	5
	C3H	8	17	14	14	15	17	18	9	15	22	12
	CAMTA	0	0	1	1	1	0	1	0	1	1	0
	CCAAT	15	12	11	8	8	7	8	6	12	5	7
	CENP-B	0	0	0	1	9	3	9	0	6	2	1
	Coactivator_p15	0	2	0	2	1	1	1	1	0	1	1
	CPP	2	9	3	3	4	3	3	4	3	3	6
	CSD	12	12	1	1	1	1	1	5	1	1	5
	DDT	0	1	1	1	1	1	1	0	0	1	2
	E2F-DP	2	4	2	2	4	3	2	5	2	6	3
	FAR1	0	0	0	9	1	1	3	0	0	0	0
	FHA	9	14	15	17	16	18	16	8	14	25	7
	GNAT	23	58	14	35	28	26	31	31	32	41	27
	HB	0	4	5	5	6	6	5	0	4	8	9
	HMG	13	48	5	4	4	4	3	28	5	5	19
	HSF	22	106	11	17	17	16	20	64	15	51	96
	HTH	1	3	0	0	0	0	0	1	0	1	2
	IclR	0	0	1	0	0	0	0	0	0	0	0
	Jumonji	7	15	8	5	6	7	6	9	5	7	5
	LIM	3	0	0	1	2	2	2	0	1	1	0
	luxR	0	1	0	0	0	0	0	2	0	0	1
	MBF1	0	0	1	1	1	1	1	0	0	0	0
	MED26	3	1	8	6	9	4	6	2	0	8	3
	MED6	0	1	1	1	1	1	1	0	0	1	0
	MED7	0	2	1	1	1	1	1	1	1	1	0
	mTERF	1	5	1	1	1	2	3	3	1	0	4
	MYB	22	25	10	18	15	16	17	9	13	23	11
	MYB-related	23	34	20	37	29	41	37	15	48	53	15
	NOT2_3_5	2	4	2	2	2	2	2	2	2	2	2
	PBF-2-like	0	2	1	1	1	1	1	0	0	1	1
	PHD	9	24	20	21	22	23	27	12	16	26	15
	pipsqueak	0	0	0	2	5	4	4	0	5	2	0
	RB	0	1	1	0	1	0	1	1	1	1	1
	Rcd1-like	0	2	1	1	1	1	0	1	1	1	1
	RWP-RK	0	0	11	13	14	17	16	0	16	8	0
	SART-1	1	3	1	1	1	1	1	1	2	2	1
	SET	28	86	18	110	36	34	51	35	18	28	39
	SGT1	0	1	2	1	1	2	2	0	1	1	1
	Sigma70-like	6	4	0	0	0	0	0	5	0	0	4
	SNF2	39	47	22	23	23	18	20	24	19	28	25
	SOH1	0	2	0	1	1	1	1	1	0	1	1
	SRF-TF	0	0	0	1	1	1	1	0	1	1	0
	SWI/SNF-BAF60b	2	3	2	2	3	2	3	2	3	2	1
	SWI/SNF-SWI3	1	2	0	0	1	0	0	1	0	1	1
	TAZ	5	6	6	7	7	5	5	4	4	11	6
	TEA	0	0	0	0	0	0	1	0	0	0	0
	TFIIS	1	1	1	1	1	1	1	1	1	2	1
	TIG	4	2	0	6	10	1	6	0	6	4	4
	Top	27	18	17	28	34	24	26	10	21	30	10
	TRAF	2	31	6	5	9	9	8	10	7	15	13
	TUB	3	3	2	6	6	7	6	1	5	10	2
	Yl1	0	2	1	1	1	2	1	1	0	1	1
	zf-A20	0	1	0	1	1	2	1	0	1	2	1
	zf-BED	0	0	1	4	5	8	12	0	6	5	1
	zf-LSD1	0	2	0	0	0	0	0	0	0	0	0
	zf-MIZ	0	2	1	1	1	0	0	1	0	1	1
	ZnClus	0	4	0	0	0	0	0	1	0	0	3
				* Acronyms used in this table for the Stramenopile species
				AANOPH = Aureococcus anophagefferens
				FCILYN = Fragilariopsis cylindrus
				HPARAS = Hyaloperonospora parasítica
				PCAPSI = Phytophthora capsici
				PINFES = Phytophthora infestans
				PRAMOR = Phytophthora ramorum
				PSOJAE = Phytophthora sojae
				PTRICO = Phaeodactylum Tricornutum
				PULTIM = Pythium ultimum
				SPARAS = Saprolegnia parasitica
				TPSEUD = Thalassiosira pseudonana
