# Supplementary material for: Identification of Transcription Factor Genes and Their Correlation with the High Diversity of Stramenopiles
Source: PLoS One. 2014 Nov 6;9(11):e111841. doi: 10.1371/journal.pone.0111841 (PMC4222949; doi:10.1371/journal.pone.0111841)
Supplement: Table S4 — Classification of orthologous genes using the PANTHER. 45% of the orthologous genes were assigned to a specific family in the PANTHER library, however, 65% of the genes were not assigned to a specific family. (XLSX) [file pone.0111841.s010.xlsx]

## Sheet: Sheet1
			Clusters with 1 gene per species of Stramenopiles, 1,5 of inflation value and no missing data
			Cluster	Panther Result
			2260	FAMILY NOT NAMED
			2646	FAMILY NOT NAMED
			2648	ADAPTER-RELATED PROTEIN COMPLEX 4, BETA SUBUNIT
			2649	SUBFAMILY NOT NAMED
			2651	FAMILY NOT NAMED
			2652	FAMILY NOT NAMED
			2653	60S RIBOSOMAL PROTEIN L28
			2654	FAMILY NOT NAMED
			2655	SNARE PROTEIN YKT6
			2656	FAMILY NOT NAMED
			2657	FAMILY NOT NAMED
			2659	FAMILY NOT NAMED
			2660	FAMILY NOT NAMED
			2661	GLUTAMINYL-TRNA SYNTHETASE
			2662	FAMILY NOT NAMED
			2663	SUBFAMILY NOT NAMED
			2664	PHOSPHOPANTOTHENATE--CYSTEINE LIGASE
			2665	HEAT SHOCK PROTEIN 70 (HSP70)
			2666	FAMILY NOT NAMED
			2668	FAMILY NOT NAMED
			2669	FAMILY NOT NAMED
			2670	FAMILY NOT NAMED
			2673	VESICLE-ASSOCIATED MEMBRANE PROTEIN-ASSOCIATED PROTEIN
			2675	FAMILY NOT NAMED
			2676	FAMILY NOT NAMED
			2678	RIBONUCLEASE H2 SUBUNIT A
			2679	FAMILY NOT NAMED
			2680	SUBFAMILY NOT NAMED
			2681	FAMILY NOT NAMED
			2682	FAMILY NOT NAMED
			2684	FAMILY NOT NAMED
			2685	FAMILY NOT NAMED
			2686	FAMILY NOT NAMED
			2687	FAMILY NOT NAMED
			2688	SUBFAMILY NOT NAMED
			2689	26S PROTEASE REGULATORY SUBUNIT 6B
			2690	RIBOSOMAL PROTEIN L7AE
			2691	FAMILY NOT NAMED
			2692	AUTOPHAGY-RELATED PROTEIN 8
			2693	SUBFAMILY NOT NAMED
			2694	MUTS HOMOLOG 6, MSH6
			2695	FAMILY NOT NAMED
			2696	FAMILY NOT NAMED
			2697	60S RIBOSOMAL PROTEIN L12
			2698	60S RIBOSOMAL PROTEIN L12
			2700	PROPIONYL-COENZYME A CARBOXYLASE, ALPHA POLYPEPTIDE
			2701	FAMILY NOT NAMED
			2702	FAMILY NOT NAMED
			2703	SERINE/THREONINE-PROTEIN KINASE WNK-RELATED
			2704	FAMILY NOT NAMED
			2705	TBC1 DOMAIN FAMILY MEMBER 22A
			2706	CYCLIN-RELATED
			2707	FAMILY NOT NAMED
			2710	FAMILY NOT NAMED
			2711	FAMILY NOT NAMED
			2712	UBIQUITIN-ACTIVATING ENZYME E1C (NEDD8-ACTIVATING ENZYME E1 CATALYTIC SUBUNIT)
			2713	UBIQUITIN-ACTIVATING ENZYME E1C (NEDD8-ACTIVATING ENZYME E1 CATALYTIC SUBUNIT)
			2714	FAMILY NOT NAMED
			2715	FAMILY NOT NAMED
			2717	FAMILY NOT NAMED
			2718	FAMILY NOT NAMED
			2719	FAMILY NOT NAMED
			2720	FAMILY NOT NAMED
			2721	RNA PSEUDOURIDYLATE SYNTHASE
			2722	RNA PSEUDOURIDYLATE SYNTHASE
			2723	MUTS HOMOLOG 2, MSH2
			2725	FAMILY NOT NAMED
			2727	HISTONE ACETYLTRANSFERASE
			2729	SERINE/THREONINE PROTEIN PHOSPHATASE PP2A
			2730	PROTEASOME SUBUNIT BETA TYPE 5,8
			2731	FAMILY NOT NAMED
			2732	FAMILY NOT NAMED
			2733	NADH DEHYDROGENASE [UBIQUINONE] IRON-SULFUR PROTEIN 8
			2734	FAMILY NOT NAMED
			2735	40S RIBOSOMAL PROTEIN S17
			2736	26S PROTEASOME NON-ATPASE REGULATORY SUBUNIT 12
			2737	ORNITHINE DECARBOXYLASE
			2738	XANTHINE DEHYDROGENASE
			2740	HOMOSERINE KINASE
			2741	PYRUVATE DEHYDROGENASE E1 COMPONENT, BETA SUBUNIT
			2742	PYRUVATE DEHYDROGENASE E1 COMPONENT, BETA SUBUNIT
			2744	ATP SYNTHASE ALPHA SUBUNIT MITOCHONDRIAL
			2745	3-ISOPROPYLMALATE DEHYDROGENASE
			2746	DNA-DIRECTED RNA POLYMERASE II SUBUNIT 3
			2747	FAMILY NOT NAMED
			2749	POLYMYOSITIS/SCLERODERMA AUTOANTIGEN-RELATED
			2750	SUBFAMILY NOT NAMED
			2751	CHAPERONIN CONTAINING T-COMPLEX PROTEIN 1, ZETA SUBUNIT, TCPZ
			2752	TRNA (GUANINE-N(7)-)-METHYLTRANSFERASE
			2753	TRANSLATION INITIATION FACTOR IF-2
			2758	SUBFAMILY NOT NAMED
			2760	FAMILY NOT NAMED
			2761	FAMILY NOT NAMED
			2762	FAMILY NOT NAMED
			2764	DNA EXCISION REPAIR PROTEIN ERCC-6 (COCKAYNE SYNDROME PROTEIN CSB)
			2766	GERANYLGERANYL PYROPHOSPHATE SYNTHASE
			2767	FAMILY NOT NAMED
			2770	FAMILY NOT NAMED
			2773	FAMILY NOT NAMED
			2774	FAMILY NOT NAMED
			2775	CYCLINE
			2777	FAMILY NOT NAMED
			2781	FAMILY NOT NAMED
			2782	SUBFAMILY NOT NAMED
			2783	GLUTATHIONE REDUCTASE
			2784	GB DEF: T17H3.7
			2785	HEAT SHOCK PROTEIN 70 (HSP70)
			2786	HEAT SHOCK PROTEIN 70 (HSP70)-RELATED
			2787	ADAPTER-RELATED PROTEIN COMPLEX 3, BETA SUBUNIT
			2788	HEAT SHOCK PROTEIN 70 (HSP70)-RELATED
			2789	MITOTIC CONTROL PROTEIN DIS3
			2791	SUBFAMILY NOT NAMED
			2792	L-ASPARAGINASE I
			2794	CENTAURIN BETA
			2797	SUBFAMILY NOT NAMED
			2798	NUCLEOLAR GTP-BINDING PROTEIN 1
			2799	FAMILY NOT NAMED
			2800	FAMILY NOT NAMED
			2803	FAMILY NOT NAMED
			2804	FAMILY NOT NAMED
			2807	FAMILY NOT NAMED
			2808	FAMILY NOT NAMED
			2809	THREONINE DEHYDRATASE
			2810	DNA-DIRECTED RNA POLYMERASE II 19 KDA POLYPEPTIDE RPB7
			2811	SUBFAMILY NOT NAMED
			2814	SUBFAMILY NOT NAMED
			2815	PROTEASOME SUBUNIT ALPHA TYPE 6
			2816	60S RIBOSOMAL PROTEIN L18
			2817	FAMILY NOT NAMED
			2818	FAMILY NOT NAMED
			2819	FAMILY NOT NAMED
			2820	SUBFAMILY NOT NAMED
			2821	FAMILY NOT NAMED
			2822	IMIDAZOLE GLYCEROL PHOSPHATE SYNTHASE SUBUNIT HISF (IGP SYNTHASE SUBUNIT HISF)
			2823	SYNTAXIN 5
			2824	SUBFAMILY NOT NAMED
			2825	SUBFAMILY NOT NAMED
			2826	FAMILY NOT NAMED
			2827	GTP-BINDING PROTEIN LEPA
			2828	FAMILY NOT NAMED
			2829	FAMILY NOT NAMED
			2830	FAMILY NOT NAMED
			2831	SUBFAMILY NOT NAMED
			2832	ACYL-COA DEHYDROGENASE
			2835	NEUTRAL ALPHA-GLUCOSIDASE AB PRECURSOR (GLUCOSIDASE II ALPHA SUBUNIT) (ALPHA GLUCOSIDASE 2)
			2836	FAMILY NOT NAMED
			2837	FAMILY NOT NAMED
			2838	FAMILY NOT NAMED
			2840	ARE1-LIKE PROTEIN
			2841	CELL DIVISION CYCLE 23
			2842	SUBFAMILY NOT NAMED
			2843	RAS-RELATED GTP BINDING RAG C,D/GTR2(YEAST)
			2844	IMPORTIN-4 (IMPORTIN-4B)(RAN-BINDING PROTEIN 4)
			2845	PEPTIDYL-PROLYL CIS-TRANS ISOMERASE
			2846	FAMILY NOT NAMED
			2847	FAMILY NOT NAMED
			2848	CALCIUM-BINDING PROTEIN 39
			2849	FAMILY NOT NAMED
			2850	26S PROTEASOME NON-ATPASE REGULATORY SUBUNIT 14
			2852	40S RIBOSOMAL PROTEIN S9
			2853	FAMILY NOT NAMED
			2855	COATOMER SUBUNIT DELTA
			2856	KELCH DOMAIN CONTAINING 4
			2857	PROTEIN RER1
			2858	SUBFAMILY NOT NAMED
			2859	TATA-BOX-BINDING PROTEIN
			2860	FAMILY NOT NAMED
			2861	FAMILY NOT NAMED
