# Supplementary material for: Identification of Transcription Factor Genes and Their Correlation with the High Diversity of Stramenopiles
Source: PLoS One. 2014 Nov 6;9(11):e111841. doi: 10.1371/journal.pone.0111841 (PMC4222949; doi:10.1371/journal.pone.0111841)
Supplement: Table S5 — TF and TR families correlated after PIC + FDR. Families with q-value <0.05 – the ones positive or negatively correlated - are shown for each of the continuous traits used in this study. (XLSX) [file pone.0111841.s011.xlsx]

## Sheet: Sheet1
			Families correlated after PIC + FDR
	Trait: Cell Types				Trait: Flagella				Trait: Genome Size				Trait: Predicted Proteins
	Family	Correlation	q-value		Family	Correlation	q-value		None				Family	Correlation	q-value
	ARID	0.701552	0.02144		ARID	0.73276	0.02017						ARID	0.795617	0.01538
	C2H2	0.706455	0.02124		C2H2	0.769065	0.01852						C2H2	0.734441	0.03245
	C3H	0.641019	0.02817		C3H	0.657842	0.03275						C3H	0.952378	0.000289327
	CAMTA	0.68369	0.02209		CENP_B	0.727291	0.02037						FHA	0.885593	0.00306435
	CENP_B	0.690714	0.02793		HB	0.663161	0.0318						GNAT	0.704555	0.04231
	HB	0.708458	0.02116		LIM	0.871534	0.00786						MED26	0.683555	0.04229
	LIM	0.747598	0.01897		RWP	0.739595	0.0199						MED6	0.925109	0.001129
	RWP	0.761917	0.01789		SGT1	0.716193	0.02186						MYB	0.913136	0.00152564
	SGT1	0.849184	0.00804		SRT	0.780018	0.01793						MYB_related	0.741448	0.03019
	SRT	0.689568	0.02189		TIG	0.813838	0.01536						PHD	0.973844	5.40514e-05
	TIG	0.68613	0.02201		Top	0.757956	0.01902						TAZ	0.807475	0.01347
	Top	0.673899	0.02326		Tub	0.674266	0.02978						TFIIS	0.789626	0.01632
	zf_A20	0.639571	0.02838		zf_A20	0.739702	0.0199						Top	0.821948	0.01129
	zf_BED	0.752628	0.01861		zf_BED	0.798973	0.01665						Tub	0.88339	0.00318387
	HMG	-0.853414	0.001686		HMG	-0.766261	0.01865						zf_A20	0.859896	0.00552267
	Jumonji	-0.690978	0.02184		Jumonji	-0.642374	0.03541
	LuxR	-0.917017	0.0024		LuxR	-0.892537	0.00786
	Sigma70	-0.821708	0.01137		Sigma70	-0.771226	0.01841
	CSD	-0.686796	0.02199		MYB	0.03114	0.02907
	pipsqueak	0.69112	0.02184
