# Supplementary material for: Identification of Transcription Factor Genes and Their Correlation with the High Diversity of Stramenopiles
Source: PLoS One. 2014 Nov 6;9(11):e111841. doi: 10.1371/journal.pone.0111841 (PMC4222949; doi:10.1371/journal.pone.0111841)
Supplement: Table S6 — P-values for phylogenetic logistic regression with Firth correction. P-values for each family after Firth correction are shown for each binary trait used in this study. Moreover, there are not families correlated since none of the p-values is <to 0.05. (XLSX) [file pone.0111841.s012.xlsx]

## Sheet: Sheet1
			P values for Phylogenetic Logistic Regression with the Firth correction
	Lifestyle		Cell Cover		Chloroplast		Pigment		Haustorium		Cell wall degrading enzymes
	TF Family	P-Value	TF Family	P-Value	TF Family	P-Value	TF Family	P-Value	TF Family	P-Value	TF Family	P-Value
	AP2-EREBP	0.2973	AP2-EREBP	0.27143	AP2-EREBP	0.2973	AP2-EREBP	0.2973	AP2-EREBP	0.27143	AP2-EREBP	0.27143
	ARID	0.21053	ARID	0.31579	ARID	0.21053	ARID	0.21053	ARID	0.31579	ARID	0.31579
	BBR/BPC	0.65934	BBR/BPC	0.69767	BBR/BPC	0.65934	BBR/BPC	0.65934	BBR/BPC	0.69767	BBR/BPC	0.69767
	bHLH	0.89286	bHLH	0.47273	bHLH	0.89286	bHLH	0.89286	bHLH	0.47273	bHLH	0.47273
	BSD	0.45652	BSD	0.48837	BSD	0.45652	BSD	0.45652	BSD	0.48837	BSD	0.48837
	bZIP	0.6383	bZIP	0.42353	bZIP	0.6383	bZIP	0.6383	bZIP	0.42353	bZIP	0.42353
	C2H2	0.25532	C2H2	0.175	C2H2	0.25532	C2H2	0.25532	C2H2	0.175	C2H2	0.175
	C3H	0.45161	C3H	0.1978	C3H	0.45161	C3H	0.45161	C3H	0.1978	C3H	0.1978
	CAMTA	0.35789	CAMTA	0.5	CAMTA	0.35789	CAMTA	0.35789	CAMTA	0.5	CAMTA	0.5
	CCAAT	0.48352	CCAAT	0.4186	CCAAT	0.48352	CCAAT	0.48352	CCAAT	0.4186	CCAAT	0.4186
	CENP-B	0.59184	CENP-B	0.39506	CENP-B	0.59184	CENP-B	0.59184	CENP-B	0.39506	CENP-B	0.39506
	Coactivator_p15	0.55914	Coactivator_p15	0.49412	Coactivator_p15	0.55914	Coactivator_p15	0.55914	Coactivator_p15	0.49412	Coactivator_p15	0.49412
	CPP	0.38202	CPP	0.17722	CPP	0.38202	CPP	0.38202	CPP	0.17722	CPP	0.17722
	CSD	0.65306	CSD	0.12371	CSD	0.65306	CSD	0.65306	CSD	0.12371	CSD	0.12371
	DDT	0.48889	DDT	0.5	DDT	0.48889	DDT	0.48889	DDT	0.5	DDT	0.5
	E2F-DP	0.5	E2F-DP	0.46914	E2F-DP	0.5	E2F-DP	0.5	E2F-DP	0.46914	E2F-DP	0.46914
	FAR1	0.61538	FAR1	0.68235	FAR1	0.61538	FAR1	0.61538	FAR1	0.68235	FAR1	0.68235
	FHA	0.19149	FHA	0.81579	FHA	0.19149	FHA	0.19149	FHA	0.81579	FHA	0.81579
	GNAT	0.54118	GNAT	0.44706	GNAT	0.54118	GNAT	0.54118	GNAT	0.44706	GNAT	0.44706
	HB	0.2069	HB	0.34483	HB	0.2069	HB	0.2069	HB	0.34483	HB	0.34483
	HMG	0.56842	HMG	0.13684	HMG	0.56842	HMG	0.56842	HMG	0.13684	HMG	0.13684
	HSF	0.8	HSF	0.4	HSF	0.8	HSF	0.8	HSF	0.4	HSF	0.4
	HTH	0.72727	HTH	0.29545	HTH	0.72727	HTH	0.72727	HTH	0.29545	HTH	0.29545
	IclR	0.68182	IclR	0.54545	IclR	0.68182	IclR	0.68182	IclR	0.54545	IclR	0.54545
	Jumonji	0.25641	Jumonji	0.46154	Jumonji	0.25641	Jumonji	0.25641	Jumonji	0.46154	Jumonji	0.46154
	LIM	0.28571	LIM	0.48352	LIM	0.28571	LIM	0.28571	LIM	0.48352	LIM	0.48352
	luxR	0.69565	luxR	0.4058	luxR	0.69565	luxR	0.69565	luxR	0.4058	luxR	0.4058
	MBF1	0.10959	MBF1	0.39726	MBF1	0.10959	MBF1	0.10959	MBF1	0.39726	MBF1	0.39726
	MED26	0.43478	MED26	0.28261	MED26	0.43478	MED26	0.43478	MED26	0.28261	MED26	0.28261
	MED6	0.23529	MED6	0.29412	MED6	0.23529	MED6	0.23529	MED6	0.29412	MED6	0.29412
	MED7	0.66667	MED7	0.45977	MED7	0.66667	MED7	0.66667	MED7	0.45977	MED7	0.45977
	mTERF	0.23077	mTERF	0.32692	mTERF	0.23077	mTERF	0.23077	mTERF	0.32692	mTERF	0.32692
	MYB	0.78161	MYB	0.45977	MYB	0.78161	MYB	0.78161	MYB	0.45977	MYB	0.45977
	MYB-related	0.96	MYB-related	0.24	MYB-related	0.96	MYB-related	0.96	MYB-related	0.24	MYB-related	0.24
	NOT2_3_5	0.53165	NOT2_3_5	0.35443	NOT2_3_5	0.53165	NOT2_3_5	0.53165	NOT2_3_5	0.35443	NOT2_3_5	0.35443
	PBF-2-like	0.50847	PBF-2-like	0.61017	PBF-2-like	0.50847	PBF-2-like	0.50847	PBF-2-like	0.61017	PBF-2-like	0.61017
	pipsqueak	0.93333	pipsqueak	0.24	pipsqueak	0.93333	pipsqueak	0.93333	pipsqueak	0.24	pipsqueak	0.24
	RB	0.96552	RB	0.52874	RB	0.96552	RB	0.96552	RB	0.52874	RB	0.52874
	Rcd1-like	0.54762	Rcd1-like	0.5	Rcd1-like	0.54762	Rcd1-like	0.54762	Rcd1-like	0.5	Rcd1-like	0.5
	RWP-RK	0.79167	RWP-RK	0.14583	RWP-RK	0.79167	RWP-RK	0.79167	RWP-RK	0.14583	RWP-RK	0.14583
	SART-1	0.56471	SART-1	0.35294	SART-1	0.56471	SART-1	0.56471	SART-1	0.35294	SART-1	0.35294
	SET	0.72289	SET	0.45783	SET	0.72289	SET	0.72289	SET	0.45783	SET	0.45783
	SGT1	0.21978	SGT1	0.24176	SGT1	0.21978	SGT1	0.21978	SGT1	0.24176	SGT1	0.24176
	Sigma70-like	0.72454	Sigma70-like	0.6383	Sigma70-like	0.72454	Sigma70-like	0.72454	Sigma70-like	0.6383	Sigma70-like	0.6383
	SNF2	0.53023	SNF2	0.32558	SNF2	0.53023	SNF2	0.53023	SNF2	0.32558	SNF2	0.32558
	SOH1	0.70588	SOH1	0.49412	SOH1	0.70588	SOH1	0.70588	SOH1	0.49412	SOH1	0.49412
	SRF-TF	0.8442	SRF-TF	0.6383	SRF-TF	0.8442	SRF-TF	0.8442	SRF-TF	0.6383	SRF-TF	0.6383
	SWI/SNF-BAF60b	0.18605	SWI/SNF-BAF60b	0.46512	SWI/SNF-BAF60b	0.18605	SWI/SNF-BAF60b	0.18605	SWI/SNF-BAF60b	0.46512	SWI/SNF-BAF60b	0.46512
	SWI/SNF-SWI3	0.23256	SWI/SNF-SWI3	0.4186	SWI/SNF-SWI3	0.23256	SWI/SNF-SWI3	0.23256	SWI/SNF-SWI3	0.4186	SWI/SNF-SWI3	0.4186
	TAZ	0.45783	TAZ	0.55422	TAZ	0.45783	TAZ	0.45783	TAZ	0.55422	TAZ	0.55422
	TEA	0.44944	TEA	0.58427	TEA	0.44944	TEA	0.44944	TEA	0.58427	TEA	0.58427
	TFIIS	0.44706	TFIIS	0.56471	TFIIS	0.44706	TFIIS	0.44706	TFIIS	0.56471	TFIIS	0.56471
	TIG	0.27273	TIG	0.47727	TIG	0.27273	TIG	0.27273	TIG	0.47727	TIG	0.47727
	Top	0.6152	Top	0.27273	Top	0.6152	Top	0.6152	Top	0.27273	Top	0.27273
	TRAF	0.4557	TRAF	0.4557	TRAF	0.4557	TRAF	0.4557	TRAF	0.4557	TRAF	0.4557
	TUB	0.8245	TUB	0.20225	TUB	0.8245	TUB	0.8245	TUB	0.20225	TUB	0.20225
	Yl1	0.69767	Yl1	0.48837	Yl1	0.69767	Yl1	0.69767	Yl1	0.48837	Yl1	0.48837
	zf-A20	0.17284	zf-A20	0.32099	zf-A20	0.17284	zf-A20	0.17284	zf-A20	0.32099	zf-A20	0.32099
	zf-BED	0.5781	zf-BED	0.1978	zf-BED	0.5781	zf-BED	0.5781	zf-BED	0.1978	zf-BED	0.1978
	zf-LSD1	0.53165	zf-LSD1	0.35443	zf-LSD1	0.53165	zf-LSD1	0.53165	zf-LSD1	0.35443	zf-LSD1	0.35443
	zf-MIZ	0.36585	zf-MIZ	0.41463	zf-MIZ	0.36585	zf-MIZ	0.36585	zf-MIZ	0.41463	zf-MIZ	0.41463
	ZnClus	0.097561	ZnClus	0.21951	ZnClus	0.097561	ZnClus	0.097561	ZnClus	0.21951	ZnClus	0.21951
